# Supplementary material for: Machine learning models for risk prediction of age-related macular degeneration in Fujian eye study
Source: PLoS One. 2025 Nov 4;20(11):e0335620. doi: 10.1371/journal.pone.0335620 (PMC12585047; doi:10.1371/journal.pone.0335620)
Supplement: S1 Data — (CSV) [file pone.0335620.s002.csv]

UNICODE	WEIGHT	BMI	HEARTRATE	SBP	DBP	ODIOP	OSIOP	ODNVA	OSNVA	ODBCVA0	OSBCVA0	ODS	ODC	OSS	OSC	ODSE	OSSE	HM	HBPornot	DMornot	HGornot	education	occupation	outdoortimegroup	wearprotection	income	bloodtype	eyediscomfort	eyepain	darkphoneornot	phonetimegroup4	phoneornot	smokeornot	drinkornot	teaornot	whichtea	URBAN	COASTAL	GENDER	AGE	AGE groups	AMD
6	86.6	29.97	79.08	120	75	19.1	15	0.283	0.284	1	1	1	-0.75	1	-1	0.625	0.5	0	1	1	1	3	-1	-1	-1	2	3	1	1	0	4	1	1	-1	1	-1	1	1	0	65	65-69	0
12	73.5	24.99	77	118	65	21.1	19.8	0.283	0.284	1	1	0	-0.25	0.75	-0.75	-0.125	0.375	0	1	1	1	3	4	-1	-1	3	2	2	2	1	4	1	0	1	1	1	1	1	0	54	50-54	0
21	55.1	22.64	77	125	69	15.1	11	0.283	0.284	1	1	1	-0.971	0.75	-0.25	1	0.625	0	0	0	0	2	3	-1	-1	1	5	1	1	0	4	1	0	0	1	-1	1	1	0	62	60-64	0
28	70	24.51	88	143	93	14.1	18	0.4	0.4	1.2	1	1	-0.971	1	-0.25	1	0.875	0	1	0	0	3	4	2	1	2	-1	2	2	1	4	1	1	1	1	4	1	1	0	50	50-54	0
29	59.95	24.01	75	161	80	17.1	14	0.4	0.4	1	1	1.75	-2.75	1.5	-1	0.375	1	0	1	0	0	3	-1	2	1	-1	1	1	2	0	4	1	1	0	1	-1	1	1	0	72	70-74	0
30	47.45	20.54	66	151	81	12.1	18	0.4	0.2	1	1	0.75	-0.971	0.75	-0.75	0.75	0.375	0	1	1	0	2	4	2	1	1	-1	2	1	0	4	1	0	0	1	-1	1	1	1	59	55-59	0
32	53.5	19.18	79	135	76	17.1	17	0.32	0.25	1	1	2	-1.75	2.5	-3	1.125	1	0	0	1	0	3	-1	-1	-1	-1	-1	2	1	0	4	1	1	0	1	1	1	1	0	68	65-69	0
33	78.2	29.8	75	125	77	16.1	20	0.4	0.4	1.2	1.2	0.25	-0.971	0	-0.75	0.25	-0.375	0	1	0	0	4	4	2	1	1	5	2	1	0	4	1	1	0	1	-1	1	1	0	59	55-59	0
34	54.5	21.42	78	95	53	13.1	18	0.16	0.16	0.6	1	-6.25	-1	-6.5	-0.75	-6.75	-6.875	1	0	1	0	3	3	2	3	1	-1	2	-1	-1	4	1	0	0	1	-1	1	1	1	51	50-54	0
35	45.8	18.35	69	97	57	13.1	12	0.4	0.4	1.5	1.5	0.525	-0.971	0.642	-0.939	0.063	0.193	-1	0	0	0	3	4	1	1	1	5	2	1	1	4	1	0	0	-1	-1	1	1	1	50	50-54	0
36	58	26.12	75	125	53	13.1	13	0.4	0.4	1	1	0.5	-1	0.5	-2.25	0	-0.625	0	0	0	0	3	3	1	1	2	5	3	1	1	4	1	-1	-1	-1	4	1	1	1	83	80+	0
38	79.85	32.19	67	128	76	18.1	19	0.4	0.4	1	1	0	-0.5	-0.25	-0.25	-0.25	-0.375	0	1	0	0	3	1	-1	-1	-1	-1	1	1	0	4	1	0	1	1	-1	1	1	1	62	60-64	0
39	58.8	23.85	85	123	67	12.1	13	0.25	0.25	1	1	0.25	-3	0.75	-0.25	-1.25	0.625	0	0	0	0	2	3	2	1	1	4	1	1	0	4	1	0	0	0	-1	1	1	1	56	55-59	0
40	57	23.73	84	127	73	20.1	19	0.1	0.25	0.02	1	-8	-3.25	2.5	-2	-9.625	1.5	1	0	0	0	3	3	2	1	1	4	2	2	1	4	1	-1	-1	-1	-1	1	1	1	60	60-64	0
42	60	24.34	73	100	59	12.1	10	0.4	0.4	1	1	0	-0.25	0.5	-0.5	-0.125	0.25	0	0	0	0	3	4	3	1	1	5	1	1	0	4	1	0	0	1	4	1	1	1	55	55-59	0
44	55	22.31	70	119	64	17.1	17	0.32	0.25	1	1	1.25	-0.75	1.25	-0.25	0.875	1.125	0	0	0	0	3	1	1	-1	2	4	1	1	1	4	1	-1	-1	-1	-1	1	1	1	59	55-59	0
54	75	33.33	80	149	77	10.1	10	0.2	0.2	0.25	0.4	-8.25	-3	-6.25	-1.5	-9.75	-7	1	1	1	1	2	3	2	1	2	5	2	1	0	4	1	-1	-1	1	-1	1	1	1	68	65-69	0
64	84.4	31.77	81	123	60	11.1	11	0.25	0.4	1	1	-6.25	-1.75	-4.75	-1.25	-7.125	-5.375	1	0	0	1	4	3	2	1	2	1	2	1	1	4	1	1	1	1	-1	1	1	0	69	65-69	0
65	54.3	21.89	82	153	71	12.1	12	0.25	0.2	0.6	0.6	2.75	-1	2.75	-1	2.25	2.25	0	1	0	0	3	2	2	1	2	5	2	1	0	4	1	0	1	0	-1	1	1	1	66	65-69	0
78	52	18.42	79.08	125	75	13.874	13.878	0.4	0.4	0.2	0.25	-20	-4.25	-22.5	-5	-22.125	-25	1	-1	-1	-1	4	1	-1	-1	3	-1	-1	-1	-1	-1	-1	1	1	1	-1	1	1	0	65	65-69	0
90	55.7	21.22	75	108	56	9.1	8	0.4	0.4	0.6	0.8	-1	-0.25	-0.75	-1.25	-1.125	-1.375	0	0	0	0	3	3	1	2	-1	3	2	-1	1	2	1	-1	-1	-1	-1	1	1	1	54	50-54	0
93	59.7	23.03	63	108	48	19.1	17	0.32	0.25	1	1	0.75	-0.75	1.5	-0.75	0.375	1.125	0	0	0	0	3	3	-1	1	2	5	1	1	1	1	0	0	0	1	2	1	1	1	69	65-69	0
123	69.6	23.66	77	117	70	17.1	17	0.4	0.25	0.3	0.6	-2.25	-2.5	-2.75	-1.5	-3.5	-3.5	0	0	1	0	4	1	2	1	2	5	2	1	1	2	1	0	0	1	-1	1	1	0	72	70-74	0
124	53	21.5	88	115	70	10.1	11	0.5	0.63	1	1	2	-0.75	2	-0.25	1.625	1.875	0	0	0	0	3	3	-1	3	2	4	2	-1	-1	2	1	0	0	0	4	1	1	1	66	65-69	0
125	79	24.93	65	137	86	11.1	13	0.4	0.4	1	0.6	2.25	-1	2.25	-1	1.75	1.75	0	0	0	1	4	1	2	2	3	5	2	2	0	1	0	0	0	-1	2	1	1	0	66	65-69	0
130	62.3	25.27	87	187	101	15.1	12	0.63	0.32	0.5	0.4	1	-1.25	1.25	-1.5	0.375	0.5	0	1	0	1	3	1	-1	1	1	3	3	1	1	2	1	0	1	0	-1	1	1	1	73	70-74	1
151	55	21.76	70	114	55	15.1	14	0.8	0.8	0.5	0.6	-4.25	-0.75	-4	-1	-4.625	-4.5	0	0	0	0	4	1	1	1	2	5	3	2	0	4	1	0	0	1	-1	1	1	1	50	50-54	0
171	54	21.36	77	164	92	14.1	17	0.8	0.8	0.6	1	-4.25	-1.75	-4	-1.25	-5.125	-4.625	0	1	0	0	4	3	1	1	2	2	2	-1	0	2	1	0	0	0	2	1	1	0	78	75-79	0
179	74.45	27.68	70	171	60	12.1	14	0.8	0.4	0.5	0.5	-4	-0.75	-0.5	-0.5	-4.375	-0.75	0	1	1	0	3	3	2	2	2	3	2	2	0	2	1	0	1	-1	4	1	1	0	63	60-64	0
271	65.15	25.93	82	106	52	10.1	12	0.16	0.2	0.5	1	2.25	-0.971	3.25	-0.5	2.25	3	0	0	0	0	4	3	1	1	2	1	1	1	1	4	1	0	0	0	-1	1	1	1	62	60-64	0
272	50	25.15	74	125	80	14.1	16	0.8	0.8	0.6	0.5	-4.25	-1.75	-4.75	-2.25	-5.125	-5.875	0	0	1	0	4	3	1	1	2	4	2	-1	0	1	0	0	0	0	-1	1	1	1	82	80+	0
276	41	16.42	90	113	66	18.1	18	0.16	0.2	0.5	0.4	-14.25	-5	-11.25	-4.25	-16.75	-13.375	1	0	0	0	-1	3	-1	1	2	5	1	1	0	2	1	0	0	0	4	1	1	1	51	50-54	0
281	48.5	19.55	84	120	70	12.1	13	0.4	0.4	1	1	1.25	-0.5	1.25	-1	1	0.75	0	0	1	0	3	3	-1	2	2	4	2	1	1	2	1	0	0	1	-1	1	1	1	56	55-59	0
283	54.5	19.43	76	103	60	11.1	11	0.4	0.4	1	1	0	-0.25	0	-0.939	-0.125	0	0	0	0	0	3	-1	2	2	2	1	2	-1	0	2	1	0	0	1	4	1	1	1	54	50-54	0
288	71.6	25.98	78	122	77	16.1	18	0.8	0.8	0.6	0.6	-4.25	-0.25	-4.5	-0.75	-4.375	-4.875	0	1	0	0	3	1	2	1	2	4	2	1	-1	3	1	1	1	1	-1	1	1	0	60	60-64	0
319	64	26.47	119	168	100	18.1	19	0.8	0.4	1	1.2	-4.5	-3.25	-8.25	-2.75	-6.125	-9.625	1	1	1	1	3	3	2	2	2	5	2	2	1	4	1	0	0	1	4	1	1	1	51	50-54	0
453	52	20.83	87	108	59	9.1	7	0.8	0.8	0.6	0.6	-5.25	-1	-5.75	-1.25	-5.75	-6.375	1	0	0	0	4	3	2	1	2	3	3	2	0	2	1	0	0	0	4	1	1	1	66	65-69	0
487	74	30.8	83	158	77	20.1	18	0.32	0.4	1.2	1	-4	-0.25	-4.25	-0.25	-4.125	-4.375	0	1	0	0	3	4	-1	2	2	3	1	1	1	4	1	0	0	1	8	1	1	1	50	50-54	0
505	59	24.24	71	137	73	18.1	15	0.2	0.4	0.5	1	-3.5	-0.25	3	-2.5	-3.625	1.75	0	1	0	0	4	3	1	1	2	4	1	1	0	2	1	1	1	1	4	1	1	0	71	70-74	0
528	66	23.95	79	136	77	13.1	11	0.8	0.8	1	1	-1.5	-0.75	-1	-1.75	-1.875	-1.875	0	1	0	1	3	-1	-1	1	2	3	2	1	1	3	1	1	1	1	-1	1	1	0	76	75-79	0
529	72.2	22.04	76	122	69	13.1	13	0.4	0.63	0.15	0.5	-13.5	-1	-8.75	-1.25	-14	-9.375	1	0	0	1	4	3	1	1	3	3	2	2	-1	4	1	0	0	1	2	1	1	0	72	70-74	0
537	55	21.76	73	146	77	11.1	16	0.2	0.25	1.2	1	2.75	-1.5	3	-2	2	2	0	1	0	0	3	-1	-1	2	2	4	2	1	-1	4	1	1	0	1	4	1	1	0	67	65-69	0
553	66	21.31	76	180	84	16.1	15	0.2	0.25	1	1	2	-5.75	1.75	-4.75	-0.875	-0.625	0	1	0	0	4	3	-1	1	3	5	2	2	1	2	1	1	1	1	4	1	1	0	66	65-69	0
555	51	20.96	69	134	67	20.1	21	0.1	0	0.4	1	-8.75	-0.25	-7.5	-0.25	-8.875	-7.625	1	1	1	1	4	-1	1	1	2	4	1	1	0	1	0	0	0	0	8	1	1	0	74	70-74	0
569	69	26.62	80	121	67	16.1	19	0.5	0.4	0.6	0.5	-4	-1.75	-4.5	-0.25	-4.875	-4.625	0	1	1	1	2	3	3	1	2	5	1	-1	0	2	1	1	0	1	4	1	1	0	64	60-64	0
580	61	21.36	85	127	74	13.1	13	0.283	0.284	0.3	0.4	-2.5	-2.25	-2	-1.75	-3.625	-2.875	0	0	0	0	-1	-1	-1	-1	-1	-1	-1	-1	-1	-1	-1	-1	-1	-1	-1	1	1	0	60	60-64	0
581	51.55	23.86	66	156	72	16.1	15	0.4	0.5	1	1	-5.25	-1.25	-5	-0.75	-5.875	-5.375	0	1	1	1	3	3	1	1	2	-1	2	2	-1	3	1	0	0	1	-1	1	1	1	64	60-64	0
583	63	24.92	79.08	144	78	12.1	13	0.2	0.2	1	1	2	-1	2.25	-0.5	1.5	2	0	1	0	0	-1	-1	-1	-1	-1	-1	-1	-1	-1	-1	-1	-1	-1	-1	-1	1	1	0	68	65-69	0
586	50.55	20.77	70	115	74	11.1	11	0	0	0.5	0.6	3.5	-0.75	4.25	-0.5	3.125	4	0	0	1	1	3	-1	1	1	-1	4	1	1	0	1	0	0	0	0	3	1	1	1	68	65-69	0
591	61	24.44	76	133	73	13.1	14	0.8	0.8	1	1	-2.25	-1.25	-1.75	-1.25	-2.875	-2.375	0	1	0	0	4	3	-1	3	2	3	2	1	1	2	1	0	0	1	-1	1	1	1	76	75-79	0
593	45.3	21.85	81	166	86	7.1	9	0.32	0	0.6	0.04	-1.5	-1.25	4.5	-4	-2.125	2.5	0	1	0	1	4	3	-1	-1	3	1	-1	-1	-1	-1	-1	1	0	1	4	1	1	1	81	80+	0
599	51.1	22.12	94	174	72	16.1	16	0.4	0.25	1	1	3.75	1.75	3.25	2.5	4.625	4.5	0	1	0	1	3	-1	1	-1	1	3	2	1	-1	2	1	0	0	1	4	1	1	1	72	70-74	0
609	71	22.28	51	139	87	11.1	12	0.8	0.8	0.25	0.6	-15.25	-1.25	-14.5	-1.25	-15.875	-15.125	1	0	0	0	4	3	2	1	-1	-1	1	1	1	1	0	0	0	0	2	1	1	0	61	60-64	0
611	58	21.83	95	101	60	15.1	17	0.8	0.8	0.4	0.4	-19.75	2	19.5	1.75	-18.75	20.375	1	0	0	1	4	-1	-1	-1	-1	-1	2	-1	-1	-1	-1	0	0	0	-1	1	1	1	57	55-59	0
617	63.7	26.51	85	140	69	10.1	9	0.125	0.1	1	1	2.75	0.25	3	0.5	2.875	3.25	0	1	1	0	3	-1	1	1	1	5	3	-1	1	2	1	0	0	0	4	1	1	1	64	60-64	0
618	57.85	22.88	76	158	82	18.1	17	0.8	0.8	0.5	0.8	-9.25	-0.75	-7.5	-1.25	-9.625	-8.125	1	1	1	0	-1	-1	2	-1	3	4	1	2	0	1	0	0	0	0	-1	1	1	0	73	70-74	0
628	64	25.64	79	129	55	14.1	13	0.4	0.8	0.1	0.12	-11.5	-2.25	-13.75	-3.25	-12.625	-15.375	1	1	1	1	2	-1	-1	1	2	3	1	1	0	1	0	1	0	1	-1	1	1	1	69	65-69	0
629	61	22.14	96	151	90	11.1	10	0.4	0.25	0.25	0.4	2.75	1.25	5.5	2.25	3.375	6.625	0	1	0	0	1	4	-1	1	1	1	1	1	0	2	1	1	1	1	1	1	1	0	69	65-69	0
654	65	24.17	83	145	96	10.1	10	0.63	0.63	1	1	-0.75	-1.25	-1	-1.5	-1.375	-1.75	0	1	0	0	4	3	2	1	2	4	1	2	0	3	1	0	0	1	4	1	1	0	69	65-69	0
671	57	23.12	89	131	71	12.1	11	0.8	0.8	1	1	-4.5	-1.25	-4.25	-0.5	-5.125	-4.5	0	1	1	0	3	1	-1	-1	2	-1	-1	-1	-1	-1	-1	0	1	1	1	1	1	0	58	55-59	0
702	45	18.26	77	100	56	14.1	14	0.8	0.8	0.1	0.06	0.525	-0.971	0.642	-0.939	0.063	0.193	-1	0	0	0	2	3	-1	1	1	5	2	1	0	1	0	0	0	1	-1	1	1	1	65	65-69	0
709	69	22.28	89	124	57	10.1	9	0.8	0.8	0.5	1	-8.25	-0.5	-5.75	-0.5	-8.5	-6	1	0	0	0	4	3	3	1	2	4	3	1	1	3	1	1	1	0	-1	1	1	0	61	60-64	0
714	60	20.76	85	112	63	12.1	10	0.32	0.5	0.6	0.5	-1	-2.5	-1	-2	-2.25	-2	0	0	0	0	2	4	3	1	1	5	1	1	1	3	1	1	0	1	5	1	1	0	59	55-59	0
715	49	23.31	75	126	76	13.1	15	0.2	0.2	1	0.5	-7.5	-1.25	-6.25	-2.25	-8.125	-7.375	1	0	0	0	3	4	4	1	2	3	2	1	0	2	1	0	0	0	-1	1	1	1	51	50-54	0
716	60	22.86	94	122	62	9.1	9	0.25	0.5	0.4	0.6	1	-0.5	1	-0.25	0.75	0.875	0	0	0	1	2	4	2	2	1	5	2	1	1	4	1	0	0	0	3	1	1	1	54	50-54	0
717	60	24.97	91	158	93	9.1	10	0.25	0.25	1	1	1	-0.25	0.5	-0.939	0.875	0.5	0	1	0	0	2	3	1	2	1	2	1	1	0	1	0	0	1	1	2	1	1	1	56	55-59	0
718	41	20.62	73	201	88	10.1	11	0.32	0.5	0	0	1.25	-1.5	-0.5	-1	0.5	-1	0	1	1	0	1	3	1	1	-1	-1	2	-1	-1	-1	-1	0	0	1	-1	1	1	1	88	80+	0
719	59	26.58	100	155	78	14.1	13	0.63	0.63	0.8	0.8	-1	-0.25	0	-0.75	-1.125	-0.375	0	1	1	0	2	4	-1	1	1	5	1	1	0	1	0	0	1	0	-1	1	1	1	84	80+	0
720	66	30.54	86	140	84	17.1	18	0.5	0.5	1	0.6	0.5	-1	0.5	-1.75	0	-0.375	0	1	0	0	1	-1	2	1	1	-1	2	2	-1	-1	-1	0	0	1	2	1	1	1	82	80+	0
721	75	28.23	111	144	62	21.1	20	0.63	0.25	0.8	0.5	1.75	-1	0.75	-1.25	1.25	0.125	0	1	0	0	-1	4	3	3	1	1	1	1	0	1	0	1	1	1	4	1	1	0	76	75-79	0
722	56	22.72	82	119	55	13.1	12	0.5	0.5	0.5	0.5	1.25	-1	0.75	-1.25	0.75	0.125	0	0	1	0	1	3	2	1	1	5	3	1	0	1	0	0	0	1	-1	1	1	1	75	75-79	0
723	54	23.07	94	129	79	13.1	13	0.63	0.63	0.6	0.8	0.25	-0.75	0.5	-1	-0.125	0	0	0	0	0	2	4	4	1	1	5	3	1	0	1	0	0	1	1	-1	1	1	1	73	70-74	0
725	65	26.37	86	140	68	11.1	12	0.8	0.8	1	1	-0.25	-1.25	0.25	-1.75	-0.875	-0.625	0	1	0	0	3	3	-1	2	-1	-1	-1	-1	-1	-1	-1	0	0	1	4	1	1	0	77	75-79	0
726	68	26.9	77	95	54	12.1	11	0.5	0.63	1	1	1.75	-0.75	1.5	-0.25	1.375	1.375	0	0	1	0	1	3	4	3	1	5	2	2	1	2	1	-1	-1	-1	-1	1	1	1	72	70-74	0
727	69	28.72	83	146	68	15.1	16	0.63	0.32	1	1	0.5	-0.971	1.5	0.25	0.5	1.625	0	1	0	1	2	3	-1	2	2	5	1	-1	0	1	0	0	0	1	-1	1	1	1	72	70-74	0
728	54	25.33	83	141	78	12.1	12	0.32	0.32	0.5	0.5	-2.75	-0.75	-3	-0.75	-3.125	-3.375	0	1	0	0	2	3	1	1	1	5	2	1	0	1	0	0	0	0	3	1	1	1	69	65-69	0
729	57	24.03	82	149	74	13.1	13	0.63	0.5	0.6	0.6	2	-0.75	2.5	-0.5	1.625	2.25	0	1	0	0	3	3	2	1	1	-1	3	1	1	2	1	0	0	1	-1	1	1	1	71	70-74	0
730	55	24.44	101	125	91	9.1	13	0.25	0.25	1	0.6	2.75	-1.25	2.75	-0.5	2.125	2.5	0	1	1	0	-1	-1	-1	-1	-1	-1	-1	-1	-1	-1	-1	-1	-1	-1	-1	1	1	1	70	70-74	0
731	76	30.06	86	127	67	14.1	13	0.1	0.1	1	0.5	2.25	-0.5	2.5	-1.25	2	1.875	0	0	0	0	2	3	2	1	1	5	2	2	0	1	0	0	0	1	4	1	1	1	69	65-69	0
732	74.75	37.07	86	131	79	12.1	14	0.25	0.25	1	1	1.25	-1	2.25	-1.25	0.75	1.625	0	0	1	0	1	3	3	1	1	5	2	2	-1	1	0	0	1	0	2	1	1	1	67	65-69	0
733	56	25.22	84	104	63	9.1	9	0.2	0.32	0.5	0.6	4	-0.5	0.75	-1.5	3.75	0	0	0	0	0	1	3	1	1	1	5	2	1	0	1	0	0	0	1	1	1	1	1	66	65-69	0
734	61.5	23.73	92	121	75	12.1	10	0.32	0.5	1	1	2.75	1.25	2.25	-1.25	3.375	1.625	0	0	1	0	1	3	3	1	1	4	1	1	0	1	0	1	0	0	2	1	1	0	67	65-69	0
735	78	31.64	89	148	78	16.1	15	0.2	0.63	1	1	1.25	-0.75	-0.25	-0.75	0.875	-0.625	0	1	1	0	1	-1	3	1	1	5	3	3	0	1	0	0	0	0	-1	1	1	1	66	65-69	0
736	46	18.66	94	147	84	23.1	21	0	0	0.15	0.6	-18	-2.25	-8.5	-0.25	-19.125	-8.625	1	1	1	0	2	-1	-1	-1	-1	1	-1	-1	0	-1	-1	1	-1	1	-1	1	1	0	60	60-64	0
737	56	24.89	72	139	70	12.1	10	0.63	0.63	0.6	0.6	1	-2	0.75	-2	0	-0.25	0	0	1	0	-1	-1	-1	-1	-1	-1	-1	-1	-1	-1	-1	-1	-1	-1	-1	1	1	1	65	65-69	0
738	57	23.42	95	136	69	10.1	11	0.2	0.5	0.8	0.8	1	-1	2	-1.75	0.5	1.125	0	0	0	0	2	2	3	1	1	-1	2	1	-1	2	1	0	0	1	2	1	1	1	65	65-69	0
739	66	27.47	109	148	88	12.1	13	0.5	0.32	0.4	0.5	3.5	-1	3	-0.75	3	2.625	0	1	0	0	1	3	2	1	1	5	2	2	1	1	0	0	0	1	-1	1	1	1	63	60-64	0
740	69	25.04	73	105	58	14.1	13	0.8	0.63	1	1	0.525	-0.25	-0.5	-0.75	-0.125	-0.875	0	0	0	0	2	3	3	1	3	5	2	1	1	4	1	1	1	1	2	1	1	0	63	60-64	0
741	72.5	28.32	107	153	97	14.1	13	0.5	0.5	1	1	2.75	-3.25	0.5	-0.25	1.125	0.375	0	1	0	0	3	3	2	3	3	-1	1	1	0	2	1	1	0	0	2	1	1	0	62	60-64	0
742	62	25.48	67	140	66	16.1	16	0.63	0.32	0.25	0.6	1.25	-0.5	1.5	-0.25	1	1.375	0	1	0	0	2	4	3	2	1	5	1	1	0	1	0	0	0	0	1	1	1	1	62	60-64	0
743	70.85	24.81	82	124	71	9.1	10	0.32	0.2	0.6	0.8	1.25	-1.25	1.25	-0.75	0.625	0.875	0	0	0	0	1	4	4	3	2	5	2	1	0	1	0	1	0	1	4	1	1	0	63	60-64	0
744	60	24.97	74	140	70	10.1	8	0.5	0.63	1	1	0.75	-1.5	1	-1.25	0	0.375	0	1	0	0	1	3	2	1	1	-1	1	1	0	1	0	0	0	0	-1	1	1	1	61	60-64	0
745	74	27.85	89	140	78	13.1	12	0.8	0.8	1	1	0.25	-0.75	0.5	-0.75	-0.125	0.125	0	1	0	1	3	3	2	1	1	5	2	2	0	2	1	0	1	1	-1	1	1	0	60	60-64	0
746	54	22.19	71	105	61	9.1	9	0.2	0.25	0.6	0.6	2.75	-0.5	3	-1	2.5	2.5	0	0	0	0	1	-1	4	1	1	-1	2	1	0	1	0	0	0	0	-1	1	1	1	60	60-64	0
747	65	24.77	85	134	74	11.1	12	0.32	0.5	1	1	1.75	-0.75	1.25	-0.5	1.375	1	0	0	0	0	2	4	-1	1	1	5	2	1	0	-1	-1	0	0	0	2	1	1	1	59	55-59	0
748	83	30.86	81	146	80	11.1	11	0.25	0.32	1	1	2.25	-0.75	1.25	-0.5	1.875	1	0	1	0	0	1	4	1	2	3	5	1	1	0	1	0	0	0	1	4	1	1	1	58	55-59	0
749	62.5	26.87	80	140	84	10.1	10	0.25	0.32	1	1	0.25	-0.25	0.5	-0.5	0.125	0.25	0	1	0	0	2	4	1	3	2	5	2	1	0	1	0	0	0	-1	2	1	1	1	57	55-59	0
750	52.5	18.82	95	114	68	12.1	13	0.63	0.63	0.8	1	-0.5	-1.5	-0.5	-0.5	-1.25	-0.75	0	0	0	0	4	3	1	3	2	5	3	1	1	2	1	1	0	0	-1	1	1	0	70	70-74	0
751	67	24.91	86	117	69	11.1	13	0.25	0.25	0.4	0.5	1.25	-0.5	1.5	-0.5	1	1.25	0	0	0	0	-1	4	4	-1	-1	1	1	1	0	1	0	0	1	0	-1	1	1	0	54	50-54	0
752	51	22.37	72	124	71	13.1	13	0.8	0.63	0.4	0.5	0.75	-0.25	1.5	-0.5	0.625	1.25	0	0	1	0	-1	3	1	-1	-1	1	-1	-1	1	4	1	-1	-1	1	-1	1	1	1	56	55-59	0
753	61	26.06	84	136	64	18.1	18	0.63	0.63	0.5	0.6	0.25	-0.75	0.25	-0.25	-0.125	0.125	0	0	0	1	1	4	3	1	1	5	2	-1	0	2	1	0	1	1	4	1	1	1	66	65-69	0
754	64	28.44	83	142	86	16.1	17	0.32	0.4	0.8	0.6	2	-1.25	1.25	-0.25	1.375	1.125	0	1	0	1	2	3	2	3	1	5	1	1	1	2	1	1	-1	0	-1	1	1	1	74	70-74	0
755	69	25.97	79	129	74	15.1	12	0.32	0.16	0.6	0.2	2.5	-1	10.5	-3.75	2	8.625	0	0	0	0	3	-1	2	1	2	2	3	1	1	4	1	0	0	0	-1	1	1	1	70	70-74	0
756	65	27.06	76	166	73	13.1	13	0.25	0.32	0.4	0.3	-0.25	-0.75	-0.25	-0.75	-0.625	-0.625	0	1	1	1	4	3	-1	3	2	1	3	2	1	4	1	0	0	0	-1	1	1	1	85	80+	0
757	65	28.13	92	141	92	13.1	14	0.2	0.2	1	1	2	-0.25	2.25	-0.75	1.875	1.875	0	1	1	1	3	-1	-1	1	-1	4	2	2	0	2	1	0	0	1	-1	1	1	1	70	70-74	0
758	60	23.73	74	136	76	13.1	14	0.25	0.2	1	1.2	1.5	-0.75	1	-0.25	1.125	0.875	0	0	0	0	3	4	3	-1	2	3	3	2	1	3	1	0	0	-1	1	1	1	1	66	65-69	0
760	67	26.84	89	139	86	18.1	18	0.25	0.4	1	1	0.25	-1.5	0	-1.25	-0.5	-0.625	0	1	0	0	3	1	-1	1	2	3	2	2	0	-1	-1	-1	-1	1	-1	1	1	0	67	65-69	0
761	52	21.37	77	122	78	12.1	11	0.16	0.5	0.4	0.5	2	-0.75	1.75	-0.5	1.625	1.5	0	0	0	0	3	4	2	1	1	5	3	2	0	2	1	0	0	1	1	1	1	1	62	60-64	0
762	78	30.47	76	134	93	9.1	10	0.25	0.32	0.4	0.5	1.25	-1.5	0.75	-2.25	0.5	-0.375	0	1	0	1	1	4	1	1	1	5	2	1	0	1	0	0	0	0	4	1	1	1	72	70-74	1
763	60	23.44	90	120	75.833	13.874	13.878	0.125	0.2	0.3	0.5	0.525	-0.971	-0.25	-0.75	0.063	-0.625	0	1	1	0	4	1	4	-1	2	4	2	1	0	1	0	0	0	1	-1	1	1	0	75	75-79	0
764	46.4	21.62	66	150	81	17.1	15	0.2	0.25	1	1	2	-1.5	1	-0.75	1.25	0.625	0	1	0	0	-1	-1	-1	-1	-1	-1	-1	-1	-1	-1	-1	-1	-1	-1	-1	1	1	1	55	55-59	0
765	49	22.99	69	145	77	18.1	17	0.2	0.2	1	1	0	-1.75	1.25	-0.5	-0.875	1	0	1	1	1	3	3	1	3	2	5	1	1	0	1	0	0	0	1	-1	1	1	1	72	70-74	0
766	59	25.54	76	118	83	10.1	10	0	0	0.6	1	2.75	-0.5	3.5	-1	2.5	3	0	1	0	0	4	3	1	3	2	4	1	1	1	2	1	1	0	1	-1	1	1	1	61	60-64	0
767	50	23.14	70	126	70	9.1	10	0.4	0.5	0.4	0.5	1.75	-3.75	2.25	-3	-0.125	0.75	0	0	1	0	3	3	1	3	2	1	-1	-1	-1	2	1	0	0	-1	-1	1	1	0	77	75-79	0
768	58	23.53	80	130	80	12.1	12	0.4	0.5	0.6	1	0.25	-0.75	0.25	-1.25	-0.125	-0.375	0	1	1	0	3	3	1	3	2	1	3	3	0	2	1	0	0	0	2	1	1	1	75	75-79	0
769	64	22.41	86	159	104	9.1	9	0.16	0.25	1	1	1	-1.75	1	-0.75	0.125	0.625	0	1	0	0	2	4	2	1	2	5	2	1	0	1	0	0	-1	0	-1	1	1	0	70	70-74	0
770	55	22.31	90	143	65	18.1	18	0.4	0.63	0.6	0.4	-0.5	-0.25	-1	-1	-0.625	-1.5	0	1	0	1	4	1	1	2	2	3	2	2	1	4	1	0	1	1	-1	1	1	1	73	70-74	0
771	86	28.41	79	133	69	13.1	13	0.125	0.16	0.25	0.3	2.5	-0.75	1.5	-0.25	2.125	1.375	0	1	1	1	4	1	2	1	2	1	2	2	0	3	1	1	1	1	2	1	1	0	74	70-74	0
772	48	22.52	93	165	88	9.1	10	0	0	0.1	0.1	0.525	-0.971	0.642	-0.939	0.063	0.193	-1	1	0	0	1	4	2	1	2	5	1	1	0	2	1	0	0	0	-1	1	1	1	81	80+	0
773	57	26.74	81	123	80	17.1	12	0.125	0.125	0.6	0.6	2.25	-1.75	1.75	-1.25	1.375	1.125	0	0	0	0	3	3	2	2	2	5	3	1	0	2	1	0	0	0	1	1	1	1	72	70-74	0
774	58	26.84	78	114	73	13.1	13	0.16	0.16	1	1	3	-0.75	3	-1.25	2.625	2.375	0	0	0	0	2	2	2	-1	2	5	1	1	1	2	1	0	0	0	-1	1	1	0	68	65-69	0
775	65	23.88	112	147	83	12.1	13	0.25	0.25	1	1	1	-0.5	1.75	-1.25	0.75	1.125	0	1	1	0	1	4	3	1	1	5	2	1	1	2	1	0	0	-1	-1	1	1	1	62	60-64	0
776	67	28.62	114	117	81	10.1	10	0.32	0.25	1	1	-0.25	-1.5	0	-0.75	-1	-0.375	0	0	0	0	1	4	1	1	2	5	2	1	0	1	0	0	0	1	-1	1	1	1	66	65-69	0
777	56	23.01	79	110	77	10.1	9	0.4	0.125	1	1	-0.75	-0.75	0.25	-0.939	-1.125	0.25	0	0	0	0	2	2	-1	1	-1	5	2	1	0	1	0	0	0	0	2	1	1	1	66	65-69	0
778	80	26.42	79	155	95	16.1	17	0.25	0.32	0.5	0.6	0	-1	-0.5	-0.5	-0.5	-0.75	0	1	0	0	-1	-1	-1	-1	-1	-1	-1	-1	-1	-1	-1	-1	-1	-1	-1	1	1	0	61	60-64	0
779	46	18.66	67	94	59	11.1	10	0.25	0.25	1	1	1.25	-1.5	1	-1	0.5	0.5	0	0	0	0	1	4	1	1	1	5	3	3	0	1	0	0	0	0	-1	1	1	1	57	55-59	0
780	65	27.41	83	112	88	12.1	11	0.25	0.25	1	1	0	-0.5	0	-0.25	-0.25	-0.125	0	0	0	0	3	4	2	2	1	2	2	1	1	4	1	0	0	0	1	1	1	1	54	50-54	0
781	50	19.29	72	135	84	10.1	10	0.25	0.32	1.2	1	0.5	-0.5	0.75	-0.5	0.25	0.5	0	0	0	0	2	4	-1	2	1	5	2	1	0	3	1	1	-1	1	-1	1	1	0	53	50-54	0
782	46	22.81	68	123	85	16.1	18	0.2	0.32	1	1	0.25	-0.75	0.25	-0.5	-0.125	0	0	0	0	0	3	4	1	1	1	5	2	1	1	2	1	0	0	1	6	1	1	1	53	50-54	0
783	62	31.63	82	156	107	15.1	16	0.4	0.4	1	1	0.75	-0.971	0.75	-0.75	0.75	0.375	0	1	0	0	2	3	1	1	1	4	2	2	1	2	1	0	0	0	-1	1	1	1	53	50-54	0
784	54	21.91	79	114	70	10.1	11	0.32	0.32	1	1	0.5	-0.971	0.25	-0.25	0.5	0.125	0	0	0	0	3	4	1	3	2	5	2	2	0	1	0	1	0	0	-1	1	1	0	52	50-54	0
785	57	21.99	73	118	70	18.1	17	0.32	0.32	1	1	1	-1.25	0.75	-0.25	0.375	0.625	0	0	0	0	2	4	-1	1	1	-1	2	1	0	4	1	0	0	1	4	1	1	1	52	50-54	0
786	62	24.52	69	120	72	8.1	8	0.32	0.4	1	1	0	-0.971	-0.25	-0.25	0	-0.375	0	0	0	0	2	4	2	2	2	1	2	-1	1	2	1	0	0	0	1	1	1	1	50	50-54	0
787	68	26.56	76	146	84	13.1	14	0.25	0.25	1	0.5	2	-0.25	2.25	-1	1.875	1.75	0	1	1	0	3	1	1	1	3	4	2	2	0	2	1	0	0	0	4	1	1	1	70	70-74	0
788	55	21.76	92	134	73	13.1	14	0.32	0.25	1	1	1.25	-0.5	1.5	-0.25	1	1.375	0	0	0	0	3	4	2	2	1	5	1	1	0	3	1	0	0	0	-1	1	1	1	60	60-64	0
789	58	25.1	59	135	95	16.1	14	0.25	0.25	1	1	0.75	-0.25	1.5	-1	0.625	1	0	1	0	1	4	3	2	1	2	4	1	1	0	2	1	0	0	1	2	1	1	1	60	60-64	0
790	59	21.16	72	114	74	8.1	9	0.4	0.32	1	1	1.25	-0.75	1.25	-1.25	0.875	0.625	0	0	0	0	3	4	2	1	1	4	2	1	0	2	1	1	0	1	2	1	1	0	60	60-64	0
791	59	27.3	74	137	86	13.1	12	0.2	0.125	0.5	0.5	3.5	-1.25	3	-1.5	2.875	2.25	0	0	0	1	2	3	2	1	1	5	3	2	0	1	0	0	0	0	1	1	1	1	71	70-74	0
792	55	19.72	78	136	92	9.1	10	0.2	0.25	0.6	0.5	2	-0.25	2	-0.5	1.875	1.75	0	1	1	1	3	3	2	1	2	5	3	1	0	2	1	0	0	0	8	1	1	0	56	55-59	0
793	50	20.55	95	130	74	19.1	20	0.2	0.25	0.4	0.6	-0.25	-0.75	0.25	-0.75	-0.625	-0.125	0	1	1	1	3	3	2	1	1	1	2	1	1	2	1	0	0	-1	4	1	1	1	64	60-64	0
794	63	25.24	65	135	78	11.1	11	0.32	0.25	0.8	1	1	-1	1	-1	0.5	0.5	0	0	1	0	2	3	1	1	1	3	3	1	1	2	1	0	-1	0	4	1	1	0	62	60-64	0
795	50	24.8	98	131	77	16.1	14	0.2	0.16	0.6	0.6	2.5	-0.75	4.5	-1.5	2.125	3.75	0	1	1	0	1	4	2	3	1	5	1	1	1	4	1	0	0	0	2	1	1	0	61	60-64	0
796	56	24.89	74	122	66	11.1	11	0.16	0.16	0.4	0.5	2	-0.5	2	-1	1.75	1.5	0	1	1	0	-1	-1	-1	-1	-1	-1	-1	-1	-1	-1	-1	-1	-1	-1	2	1	1	0	78	75-79	0
797	55	22.89	62	116	79	8.1	8	0.5	0.32	0.6	1	1	-0.25	1.5	-1	0.875	1	0	0	1	0	3	2	-1	3	1	-1	2	1	0	1	0	0	1	1	2	1	1	0	78	75-79	0
798	47	19.31	84	121	70	13.1	13	0.32	0.32	1	1	-1.25	-0.5	1	-0.25	-1.5	0.875	0	0	0	0	3	-1	-1	2	1	1	1	1	0	3	1	0	-1	0	2	1	1	1	60	60-64	0
799	62	21.97	65	140	70	16.1	16	0.32	0.4	0.5	0.3	0.75	-1.5	-1.75	-0.75	0	-2.125	0	1	0	0	4	-1	1	-1	2	1	3	2	0	3	1	0	1	-1	6	1	1	0	79	75-79	0
800	56	22.72	83	150	91	16.1	16	0.25	0.25	1	1	1.75	-0.25	1.75	-0.75	1.625	1.375	0	1	0	1	4	-1	2	2	1	3	2	2	-1	4	1	0	0	0	4	1	1	1	72	70-74	0
801	71.6	28.32	65	143	66	8.1	8	0.5	0.5	0.8	0.6	0.75	-2.75	0.75	-1.25	-0.625	0.125	0	1	0	0	3	3	1	2	2	5	1	1	1	4	1	0	0	1	2	1	1	0	78	75-79	0
802	69	25.97	80	145	97	14.1	14	0.25	0.2	0.4	0.5	2.5	-1.5	1.75	-1.5	1.75	1	0	1	1	0	3	1	-1	2	2	1	3	1	1	3	1	-1	0	-1	4	1	1	1	65	65-69	0
803	60	22.31	82	119	81	12.1	12	0.16	0.2	1	1	2.75	-1.25	3.25	-1	2.125	2.75	0	0	0	1	3	3	-1	-1	-1	4	2	-1	0	-1	-1	-1	1	1	-1	1	1	0	67	65-69	1
804	61.426	23.849	79.08	136.051	75.833	12.1	14	0	0.16	0.1	1	2.5	-0.25	4.25	-0.75	2.375	3.875	0	1	1	1	3	1	2	1	1	1	2	2	1	4	1	-1	-1	-1	2	1	1	0	60	60-64	0
805	60	24.65	75	157	92	12.1	12	0.4	0.25	1	1	1	-0.75	1	-1.25	0.625	0.375	0	1	0	0	1	2	-1	2	2	-1	1	1	0	2	1	0	0	0	5	1	1	1	57	55-59	0
806	59	24.88	67	110	78	15.1	15	0.25	0.32	1	1	1.25	-0.5	1.25	-0.25	1	1.125	0	0	1	0	3	2	-1	1	2	-1	1	1	0	2	1	0	0	0	1	1	1	1	54	50-54	0
807	72	29.59	65	145	91	8.1	8	0.25	0.25	1	1	2.75	-0.75	2.75	-0.25	2.375	2.625	0	1	1	0	-1	-1	-1	-1	-1	-1	-1	-1	-1	2	1	1	-1	-1	6	1	1	0	76	75-79	0
808	54	22.77	76	108	78	11.1	13	0.32	0.32	1	0.5	0	-1.75	3.25	-0.75	-0.875	2.875	0	1	0	1	3	3	2	1	1	5	3	1	1	-1	-1	1	0	0	2	1	1	0	68	65-69	0
809	55	23.81	101	160	101	13.1	13	0.25	0.2	0.4	0.4	1.25	-2.25	0.25	-1.25	0.125	-0.375	0	1	0	0	1	4	1	1	1	5	3	1	0	1	0	0	0	0	2	1	1	1	85	80+	0
810	50	20.28	59	117	73	10.1	10	0.32	0.2	0.4	0.4	-1.75	-1	-0.5	-1	-2.25	-1	0	1	0	0	2	2	-1	-1	-1	-1	1	1	1	1	0	1	0	1	-1	1	1	0	81	80+	0
811	51.9	21.06	67	134	69	12.1	10	0.5	0.4	0.25	0.25	-3.5	-1	-3.5	-1.25	-4	-4.125	0	1	0	0	1	4	-1	1	1	5	1	1	1	1	0	1	0	1	1	1	1	0	80	80+	0
812	60	24.34	74	145	86	8.1	8	0.25	0.25	0.4	0.3	0.5	-1.75	-0.5	-2	-0.375	-1.5	0	1	0	0	1	-1	1	1	1	5	1	1	0	1	0	0	0	0	-1	1	1	1	70	70-74	0
813	51	22.22	86	119	73	8.1	9	0.4	0.5	0.5	0.1	4.75	-2.75	0.25	-0.25	3.375	0.125	0	0	0	0	1	4	-1	1	1	5	2	1	0	1	0	0	0	1	-1	1	1	1	77	75-79	0
814	62	26.14	65	122	81	11.1	11	0.125	0.125	0.6	0.3	3	-1.25	0.642	-0.939	2.375	0.193	0	1	1	0	1	4	-1	1	1	5	3	1	0	1	0	0	0	0	2	1	1	1	64	60-64	1
815	53	20.45	79	147	85	21.1	21	0.125	0.125	1	0.1	1.25	1.25	-4.75	1	1.875	-4.25	0	1	0	0	1	-1	2	1	1	5	3	1	0	1	0	0	0	1	1	1	1	1	64	60-64	1
816	65	26.04	70	124	79	24.1	24	0.25	0.4	1	0.5	1.25	-1	0	-1.25	0.75	-0.625	0	0	0	0	1	4	1	1	1	5	3	1	0	1	0	0	0	0	-1	1	1	1	63	60-64	0
817	74	33.33	84	154	82	10.1	10	0.2	0.32	1	1	0.75	-0.5	1.5	-1.25	0.5	0.875	0	1	0	0	1	3	4	-1	1	5	2	2	0	1	0	0	-1	1	2	1	1	1	63	60-64	0
818	56	23.92	95	161	100	12.1	12	0.32	0.25	1	1	2	-0.5	2	-0.75	1.75	1.625	0	1	0	0	1	-1	2	1	1	5	2	2	0	1	0	0	0	1	-1	1	1	1	60	60-64	0
819	48.9	19.71	62	118	87	10.1	10	0.32	0.25	1	1	0.5	-0.25	1.25	-0.5	0.375	1	0	0	0	0	1	-1	2	1	1	5	1	1	0	1	0	0	0	0	4	1	1	1	61	60-64	0
820	66	21.31	94	154	92	15.1	15	0.4	0.4	1	1	0.25	-1.25	1.25	-2	-0.375	0.25	0	1	1	0	2	-1	3	-1	1	5	1	1	-1	2	1	-1	1	-1	-1	1	1	0	59	55-59	0
821	56	22.15	75	135	89	10.1	16	0.32	0.25	1	1	0.75	-0.75	0.75	-0.25	0.375	0.625	0	1	0	0	1	4	-1	1	1	5	1	1	0	1	0	0	0	0	-1	1	1	1	59	55-59	0
822	53	23.24	71	111	64	10.1	12	0.25	0.4	1	1	1	-3	0.75	-1.75	-0.5	-0.125	0	0	0	0	2	4	1	1	1	5	2	-1	0	2	1	0	0	1	1	1	1	1	58	55-59	0
823	73	27.14	100	142	76	18.1	18	0.25	0.2	1	1	0.75	-0.25	-0.25	-0.5	0.625	-0.5	0	1	1	0	3	1	-1	1	2	-1	1	1	0	4	1	1	1	1	4	1	1	0	56	55-59	0
824	65	28.13	78	131	80	15.1	15	0.32	0.4	1	1	0.25	-0.971	0	-0.75	0.25	-0.375	0	0	1	0	1	-1	-1	1	1	5	3	2	0	1	0	0	0	1	-1	1	1	1	56	55-59	0
825	63	23.71	68	130	81	12.1	13	0.4	0.25	1	1	0.5	-0.5	0	-0.939	0.25	0	0	0	0	0	1	4	2	1	1	5	3	1	0	1	0	0	1	1	1	1	1	1	51	50-54	0
826	70	25.71	89	144	93	10.1	10	0.25	0.25	1	1	2.25	-0.5	2	-0.25	2	1.875	0	1	0	0	3	4	2	1	1	5	2	-1	0	1	0	0	0	0	3	1	1	1	54	50-54	0
827	55	26.16	83	149	100	19.1	19	0.2	0.8	1	1	3.5	-5.5	0	-1	0.75	-0.5	0	1	1	0	2	3	-1	-1	1	5	-1	2	-1	-1	-1	-1	-1	-1	-1	1	1	1	54	50-54	0
828	70	25.1	85	121	83	17.1	17	0.2	0.25	1	1	0	-0.25	0.25	-0.5	-0.125	0	0	0	0	0	2	3	3	1	1	5	1	1	0	4	1	1	1	1	-1	1	1	0	54	50-54	0
829	56	22.43	91	121	77	13.1	14	0.16	0.125	1	1	1.25	-0.25	1.25	-0.25	1.125	1.125	0	0	0	0	2	4	4	1	2	5	1	3	0	1	0	0	0	0	1	1	1	1	53	50-54	0
830	78	30.47	85	157	93	19.1	16	0.25	0.2	1	1	1	-0.75	0.75	-0.25	0.625	0.625	0	1	1	1	3	1	4	1	2	-1	3	2	0	2	1	0	0	1	4	1	1	0	53	50-54	0
831	57	22.55	65	117	66	10.1	9	0.25	0.2	1	1	0.75	-0.971	1	-0.25	0.75	0.875	0	0	0	0	2	4	-1	2	1	5	1	2	0	2	1	0	0	0	7	1	1	1	53	50-54	0
832	64	23.23	65	114	73	10.1	10	0.2	0.32	1	1	0.25	-3.25	0.25	-2.75	-1.375	-1.125	0	0	0	0	2	4	-1	1	1	5	1	2	0	2	1	0	-1	0	4	1	1	1	52	50-54	0
833	51.85	21.44	76	100	64	11.1	11	0.8	0.5	1.2	1.2	0.25	-1	0.75	-1.25	-0.25	0.125	0	0	0	0	3	3	1	2	2	4	2	-1	0	4	1	0	0	1	2	1	1	1	52	50-54	0
834	53	23.87	86	129	84	14.1	16	0.32	0.32	1	1	0.25	-0.971	-0.25	-0.25	0.25	-0.375	0	0	1	0	2	3	-1	1	1	4	-1	-1	1	2	1	0	0	0	6	1	1	1	51	50-54	0
835	68	22.99	90	125	83	13.1	10	0.4	0.4	1	1.2	0.25	-1	2.75	-3.75	-0.25	0.875	0	0	0	0	3	4	2	1	2	4	2	1	1	4	1	0	1	1	2	1	1	0	50	50-54	0
836	61.5	24.64	89	128	73	13.1	14	0.32	0.5	1	1	0.5	-0.25	0.5	-0.25	0.375	0.375	0	0	1	0	2	-1	1	-1	1	4	-1	2	-1	2	1	0	0	0	-1	1	1	1	50	50-54	0
837	59	26.58	75	162	89	12.1	14	0.25	0.1	0.4	0.15	-0.25	-2.25	1	-3	-1.375	-0.5	0	1	1	0	1	4	-1	1	1	5	2	2	0	1	0	0	0	0	1	1	1	1	75	75-79	0
838	61	26.4	98	142	81	16.1	16	0.16	0.16	0.5	0.5	2.75	-0.75	2.5	-0.5	2.375	2.25	0	1	0	1	2	3	1	1	1	5	1	1	0	1	0	0	0	0	4	1	1	1	70	70-74	0
839	69	24.45	67	134	78	12.1	9	0.32	0.4	1	0.6	1.5	-1.75	3	-2.5	0.625	1.75	0	1	1	0	2	-1	1	1	1	5	2	2	0	1	0	0	0	0	4	1	1	1	69	65-69	0
840	59	26.22	69	147	108	13.1	13	0.16	0.16	1	0.6	1.75	-0.5	2	-0.5	1.5	1.75	0	1	1	0	3	2	1	2	1	4	2	2	0	1	0	0	-1	-1	4	1	1	1	56	55-59	0
841	67	29.78	74	128	82	19.1	19	0.4	0.125	1	1	1.5	-0.971	1.5	-0.25	1.5	1.375	0	0	0	0	4	3	-1	1	-1	1	3	3	-1	3	1	1	1	-1	1	1	1	0	65	65-69	0
842	56	22.43	78	108	68	12.1	12	0.5	0.63	1	1	0	-1.5	-0.75	-0.75	-0.75	-1.125	0	0	1	0	3	4	1	1	1	5	1	1	0	2	1	0	0	-1	-1	1	1	1	52	50-54	0
843	54	21.63	83	134	86	10.1	10	0.125	0.125	1	1	1.5	-0.971	1.75	-0.5	1.5	1.5	0	1	0	0	3	3	2	1	2	-1	3	2	1	4	1	1	1	1	4	1	1	0	63	60-64	0
844	42	19.44	89	116	77	10.1	10	0.25	0.32	1	1	2.25	-0.971	2	-0.5	2.25	1.75	0	0	0	0	3	3	1	1	1	-1	1	1	1	3	1	0	0	1	1	1	1	1	55	55-59	0
845	71	25.16	76	134	90	14.1	15	0.32	0.32	1	1	1.25	-0.25	1.25	-0.939	1.125	1.25	0	1	1	0	-1	1	2	1	2	4	2	1	1	4	1	1	-1	1	-1	1	1	0	61	60-64	0
846	50	21.93	69	105	65	12.1	12	0.2	0.2	1	1	2	-1	1.75	-1.25	1.5	1.125	0	0	0	0	2	3	-1	-1	-1	5	-1	-1	-1	-1	-1	0	0	0	4	1	1	1	54	50-54	0
847	51	23.28	59	114	75	9.1	9	0.25	0.25	0.6	1	1.75	-1	1	-0.939	1.25	1	0	0	1	1	-1	3	-1	2	1	5	1	1	1	3	1	0	-1	-1	-1	1	1	1	60	60-64	0
848	63	22.32	63	126	85	9.1	9	0.25	0	1	0.1	0.5	-0.25	1.75	-1.5	0.375	1	0	0	1	0	-1	3	2	1	2	5	2	2	1	3	1	0	1	-1	-1	1	1	0	68	65-69	0
849	57	26.74	61	124	83	10.1	10	0.125	0	0.5	0.4	2.75	-2	2.75	-1.25	1.75	2.125	0	1	0	0	1	-1	2	1	1	5	1	2	0	2	1	0	1	0	-1	1	1	1	65	65-69	0
850	59	24.24	87	111	69	12.1	12	0.16	0.25	1	1	1	-0.5	0.25	-0.5	0.75	0	0	0	0	0	1	3	2	1	1	4	3	2	0	2	1	0	0	0	-1	1	1	1	63	60-64	0
851	66	25.15	70	149	93	9.1	10	0.5	0.63	1	1	-2	-1.25	-0.5	-2	-2.625	-1.5	0	1	1	0	4	3	2	3	3	3	2	2	0	3	1	0	0	1	-1	1	1	1	75	75-79	0
852	56	22.72	76	116	75	8.1	8	0.25	0.32	1	1	1.75	-0.5	1.75	-0.25	1.5	1.625	0	0	1	0	3	3	-1	-1	-1	5	1	-1	0	2	1	0	0	0	-1	1	1	1	55	55-59	0
853	58	21.83	75	126	76	15.1	11	0.4	0.32	1	1	1.75	-0.25	1.75	-0.5	1.625	1.5	0	1	1	1	4	4	-1	1	3	5	2	1	0	2	1	-1	-1	-1	-1	1	1	0	72	70-74	0
854	63	29.15	84	134	66	13.1	13	0.2	0.2	0.6	1	1.75	-1.75	1.5	-1	0.875	1	0	0	1	0	4	-1	3	1	2	5	1	1	-1	3	1	0	1	1	2	1	1	1	68	65-69	0
855	78	24.9	77	143	98	12.1	11	0.25	0.2	1	1	0.75	-0.75	0.75	-0.75	0.375	0.375	0	1	0	0	3	2	-1	1	-1	-1	1	1	0	1	0	0	0	0	-1	1	1	0	59	55-59	0
856	54	22.19	76	140	93	11.1	8	0.5	0.63	1	1	-3.25	-2.75	-4.5	-2.5	-4.625	-5.75	0	1	1	0	2	4	2	-1	1	5	2	1	0	2	1	0	0	0	1	1	1	1	68	65-69	0
857	56	24.24	81	144	79	13.1	15	0.32	0.4	0.4	0.4	-1.75	-0.25	-1.5	-0.5	-1.875	-1.75	0	1	1	1	3	4	-1	-1	-1	-1	1	2	1	2	1	0	0	-1	1	1	1	1	59	55-59	0
858	71	33.31	100	132	74	20.1	18	0.5	0.63	1	1	0.25	-1.5	-0.5	-0.75	-0.5	-0.875	0	1	1	0	3	3	2	-1	1	5	3	2	0	2	1	0	0	1	-1	1	1	1	62	60-64	0
859	51	16.85	84	102	66	5.1	7	0.25	0.25	0.3	0.5	-6	-0.5	-5.5	-1.75	-6.25	-6.375	1	0	1	0	3	4	1	1	1	-1	1	1	0	1	0	1	1	1	1	1	1	0	56	55-59	0
860	83	26.49	67	121	71	22.1	19	0.8	0.8	1	1	-1	-1.25	-1.25	-1	-1.625	-1.75	0	0	0	0	4	-1	2	-1	1	4	1	2	1	4	1	1	0	1	3	1	1	0	54	50-54	1
861	45	15.94	68	116	73	24.1	19	0	0.25	1	1	1	-1	1.25	-2	0.5	0.25	0	0	0	0	1	3	-1	1	1	-1	1	1	0	1	0	0	0	1	-1	1	1	0	76	75-79	0
862	61	27.11	89	163	90	17.1	18	0.25	0.32	1	1	1.75	-1.25	1.25	-0.5	1.125	1	0	1	0	0	-1	-1	-1	-1	-1	-1	3	2	1	4	1	0	0	-1	-1	1	1	1	75	75-79	0
863	45	18.73	78	138	91	8.1	8	0.32	0.32	1	1	1.5	-0.75	1.5	-1	1.125	1	0	1	0	0	3	4	-1	2	1	5	-1	-1	0	2	1	0	0	-1	4	1	1	1	70	70-74	0
864	84	31.23	73	152	90	15.1	15	0.32	0.32	1	1	2.75	-0.75	1	-0.5	2.375	0.75	0	1	0	1	2	3	1	1	2	5	1	1	0	1	0	0	0	0	5	1	1	1	68	65-69	0
865	47	19.07	82	135	70	14.1	14	0.2	0	0.6	0.2	-1	-0.5	0.642	-0.939	-1.25	0.193	0	0	0	0	2	2	4	1	-1	5	1	2	1	2	1	0	0	0	-1	1	1	1	69	65-69	0
866	55.9	23.27	85	138	85	8.1	8	0.2	0.32	1	1	1	-0.25	2	-1.75	0.875	1.125	0	1	1	1	3	3	-1	-1	2	5	1	1	0	3	1	0	0	0	-1	1	1	0	66	65-69	0
867	56	23.61	71	113	75	12.1	12	0.2	0.25	1	1	1.5	-0.25	1.75	-0.75	1.375	1.375	0	1	1	1	2	4	2	3	1	5	2	1	1	2	1	0	0	0	4	1	1	1	66	65-69	0
868	73	25.86	73	151	91	10.1	10	0.25	0.32	1	1	1.25	-0.5	2.5	-1.25	1	1.875	0	1	1	1	3	3	2	2	1	5	1	1	1	2	1	1	0	1	-1	1	1	0	64	60-64	0
870	65	23.88	72	129	74	10.1	10	0.16	0.16	1	1	1	-1	1.5	-0.75	0.5	1.125	0	0	0	1	2	4	1	1	1	-1	2	1	0	1	0	0	0	0	-1	1	1	1	62	60-64	0
871	55	23.5	81	154	87	14.1	14	0.1	0.16	1	1	-2	-0.25	-2.25	-0.25	-2.125	-2.375	0	1	1	1	-1	-1	-1	-1	-1	-1	-1	-1	-1	-1	-1	-1	-1	-1	6	1	1	1	62	60-64	0
872	49	20.66	113	139	91	13.1	13	0.16	0.32	1	1	1.75	-1.75	1	-1	0.875	0.5	0	1	0	0	1	4	1	-1	1	5	2	2	0	1	0	0	0	0	-1	1	1	1	62	60-64	0
873	53	21.5	61	135	86	12.1	14	0.25	0.16	1	1	1.25	-1.25	1	-0.5	0.625	0.75	0	0	0	0	-1	-1	2	-1	1	4	1	1	0	2	1	1	1	1	-1	1	1	1	61	60-64	0
874	71	22.16	80	137	105	10.1	11	0.25	0.32	1	1	1.25	-1	0.25	-0.75	0.75	-0.125	0	1	1	0	3	4	3	1	1	1	1	1	0	4	1	0	0	1	-1	1	1	0	60	60-64	0
875	57	19.27	62	109	73	12.1	12	0	0.25	1	1	3.25	-1.75	2.25	-1.25	2.375	1.625	0	0	0	0	3	2	4	1	1	5	3	2	1	2	1	1	-1	1	3	1	1	0	60	60-64	0
876	66	22.84	76	149	100	15.1	15	0.283	0.284	1	1	1.25	-1.5	1	-1.5	0.5	0.25	0	1	0	0	3	-1	-1	1	2	5	3	1	0	2	1	0	0	0	1	1	1	0	59	55-59	0
877	67.1	25.57	73	141	106	17.1	17	0.25	0.2	1	0.6	3	-1	2.75	-1.25	2.5	2.125	0	1	0	0	1	3	3	2	1	5	-1	-1	-1	-1	-1	0	0	0	1	1	1	1	59	55-59	0
878	59	24.88	91	172	111	19.1	19	0.16	0.2	1	1	4.25	-4	1.75	-0.5	2.25	1.5	0	1	1	0	2	4	3	3	1	-1	1	1	0	1	0	0	0	0	-1	1	1	1	57	55-59	0
879	51	20.43	94	90	66	11.1	11	0	0.2	0.06	0.3	0.525	-0.971	0.642	-0.939	0.063	0.193	-1	0	1	1	3	4	3	1	1	5	2	2	0	1	0	1	0	1	-1	1	1	0	56	55-59	0
880	77	26.96	70	125	84	9.1	9	0.32	0.32	1	1	1	-0.75	0.5	-0.75	0.625	0.125	0	1	1	0	2	4	3	1	1	5	2	1	1	2	1	1	0	1	-1	1	1	0	56	55-59	0
881	46	21.29	82	129	75	15.1	16	0.2	0.4	0.4	0.4	-3.75	-1.5	-6.5	-2	-4.5	-7.5	1	0	0	0	2	4	4	2	2	5	1	1	0	3	1	0	0	-1	3	1	1	1	52	50-54	0
882	65	25.39	79	117	71	12.1	13	0.4	0.4	1.2	1	-1	-2.5	-0.5	-2.25	-2.25	-1.625	0	0	0	0	3	4	2	-1	1	4	3	2	1	2	1	0	1	1	-1	1	1	0	50	50-54	0
883	67	29.38	91	172	93	14.1	14	0.2	0.2	1	1	3.5	-2.5	2.25	-0.75	2.25	1.875	0	1	0	0	1	4	-1	1	1	5	2	1	0	1	0	0	0	0	2	1	1	1	60	60-64	0
884	60	24.03	77	120	87	22.1	18	0.32	0.32	1	1	1.75	-0.5	1.5	-0.5	1.5	1.25	0	0	0	0	3	-1	-1	2	2	3	2	1	1	4	1	0	1	1	-1	1	1	1	55	55-59	0
885	50	21.36	67	142	62	10.1	10	0.2	0.2	0.5	0.4	3	-1.25	3.75	-2.75	2.375	2.375	0	1	0	1	4	3	-1	1	2	2	1	1	1	2	1	0	0	0	-1	1	1	1	79	75-79	0
886	66	24.24	78	132	83	9.1	9	0.16	0.16	1	0.6	3	-0.75	2.25	-1.75	2.625	1.375	0	0	0	0	2	3	1	1	2	5	1	1	0	1	0	0	0	1	-1	1	1	0	77	75-79	0
887	61	27.11	54	151	90	15.1	15	0.25	0.25	1	1	1	-0.5	1	-0.5	0.75	0.75	0	1	0	0	4	-1	2	-1	3	-1	-1	-1	-1	2	1	1	1	1	-1	1	1	0	61	60-64	0
888	55	19.03	82	144	82	14.1	15	0.4	0.4	1	1	1.25	-1.75	0.5	-0.5	0.375	0.25	0	1	1	1	3	3	1	-1	2	5	3	1	0	1	0	0	0	1	-1	1	1	0	81	80+	0
889	65	26.37	109	177	112	12.1	15	0.16	0.16	0.5	0.6	1	-1	1.25	-2	0.5	0.25	0	1	0	0	2	3	2	2	1	-1	2	2	0	1	0	1	1	1	-1	1	1	1	76	75-79	0
890	58	20.55	50	120	72	8.1	8	0.4	0.25	1	0.6	1	-1.75	1.5	-1	0.125	1	0	0	0	0	2	4	2	1	1	5	2	1	1	4	1	1	0	1	2	1	1	0	65	65-69	0
891	55	22.6	73	177	106	10.1	10	0.4	0.5	1	1	1.25	-4	1.5	-2	-0.75	0.5	0	1	0	0	1	4	1	1	1	5	2	1	0	2	1	0	0	1	1	1	1	1	65	65-69	0
892	52	22.81	66	123	102	10.1	10	0.4	0.32	0.6	0.6	1.75	-1	1.25	-0.75	1.25	0.875	0	1	0	0	3	-1	3	1	-1	5	2	2	1	2	1	-1	-1	-1	-1	1	1	1	63	60-64	0
893	48	19.98	70	103	57	12.1	12	0.16	0.32	1	1	2.25	-0.75	2	-0.25	1.875	1.875	0	0	0	0	1	4	1	2	1	5	2	1	0	1	0	0	0	0	-1	1	1	1	60	60-64	0
894	72	27.1	90	146	84	9.1	10	0.5	0.5	1	1	1.5	-0.75	1	-1.75	1.125	0.125	0	1	1	0	3	3	3	1	1	2	3	1	0	2	1	0	1	1	4	1	1	0	65	65-69	0
895	68	23.53	55	136	92	10.1	10	0.32	0.32	1	1	1.5	-2.25	1.25	-2	0.375	0.25	0	1	0	0	3	-1	-1	1	1	4	3	1	1	4	1	1	1	1	-1	1	1	0	64	60-64	0
896	82	28.04	77	148	95	11.1	12	0.16	0.16	0.5	1	1.5	0.5	1.25	-1	1.75	0.75	0	1	1	0	-1	-1	-1	-1	-1	5	-1	-1	-1	-1	-1	0	0	0	-1	1	1	0	64	60-64	0
897	67	34.18	86	137	71	12.1	13	0.8	0.8	0.6	0.6	-4.25	-2.25	-4.75	-2.75	-5.375	-6.125	1	1	0	0	2	4	1	1	-1	5	2	1	0	2	1	0	0	1	-1	1	1	1	61	60-64	1
898	78	31.24	73	121	77	7.1	7	0.32	0.2	1	1	0	0.25	0.75	0.25	0.125	0.875	0	0	0	1	3	4	-1	3	1	3	2	1	0	2	1	0	0	1	-1	1	1	1	62	60-64	0
899	75	26.26	70	120	80	17.1	17	0.16	0.125	1	1	1.75	-0.5	2.5	-0.25	1.5	2.375	0	0	1	1	3	1	1	-1	2	1	3	3	1	2	1	-1	0	1	-1	1	1	0	69	65-69	0
900	56	24.24	85	147	85	15.1	15	0.16	0.32	1	1	1.5	-1	-0.75	-0.5	1	-1	0	1	0	0	3	3	-1	1	2	5	1	1	0	1	0	0	0	0	-1	1	1	1	65	65-69	0
901	50	18.37	63	113	66	15.1	18	0.16	0.16	0.5	0.5	1.25	-2.5	1.25	-2.25	0	0.125	0	0	0	0	2	4	1	1	1	-1	1	1	0	1	0	0	0	0	1	1	1	0	87	80+	0
902	54	23.07	73	127	57	10.1	13	0.5	0.5	1	1	-1	-1.25	0.75	-1.75	-1.625	-0.125	0	1	0	0	2	3	-1	-1	-1	-1	1	1	0	1	0	0	1	1	4	1	1	1	82	80+	0
903	48	22.83	70	147	87	11.1	12	0.4	0.25	1	1	2	-1.75	1.75	-1.25	1.125	1.125	0	1	0	0	4	3	-1	1	2	4	1	1	0	1	0	0	0	0	-1	1	1	1	58	55-59	0
904	68	25.28	83	125	78	15.1	15	0.2	0.32	1	1	1.25	-0.75	0.25	-0.5	0.875	0	0	0	1	0	4	1	-1	1	2	-1	-1	1	-1	3	1	1	-1	0	-1	1	1	0	75	75-79	0
905	52	21.1	62	141	65	22.1	19	0	0.125	1	0.6	3.5	-1	3.25	-0.5	3	3	0	1	1	0	3	-1	-1	-1	2	-1	3	3	-1	4	1	-1	-1	-1	-1	1	1	1	73	70-74	0
906	51	22.67	80	140	82	11.1	11	0.16	0.16	0.6	0.5	0.75	-1.5	1.25	-1.75	0	0.375	0	1	0	0	2	4	2	1	1	5	2	1	0	1	0	0	0	1	-1	1	1	1	64	60-64	0
907	58	25.78	72	171	84	11.1	14	0.125	0.125	0.3	0.5	-4.25	-2.25	-4.75	-2.75	-5.375	-6.125	1	1	-1	-1	1	2	4	1	1	4	2	1	0	2	1	0	0	0	-1	1	1	1	70	70-74	0
908	69	26.62	75	107	73	16.1	16	0.25	0.2	1	1	1.25	-0.75	1.25	-0.25	0.875	1.125	0	1	1	1	4	3	-1	2	3	1	2	1	1	3	1	1	0	0	-1	1	1	0	56	55-59	0
909	63	22.32	80	120	80	20.1	22	0.32	0.2	1	1	2.5	-2	1.75	-0.5	1.5	1.5	0	1	1	1	3	3	-1	-1	-1	-1	1	1	-1	-1	-1	0	0	0	4	1	1	0	68	65-69	0
910	59	23.34	68	134	85	12.1	12	0.5	0.32	1	1	2	-1.75	1.75	-1.25	1.125	1.125	0	0	0	0	3	4	2	-1	-1	-1	1	1	0	2	1	0	0	1	1	1	1	1	70	70-74	0
911	46	20.17	76	116	71	11.1	11	0.25	0.2	0.8	0.6	2.25	-0.25	2.5	-0.75	2.125	2.125	0	0	0	0	3	4	1	-1	1	5	3	-1	0	2	1	0	0	0	4	1	1	1	71	70-74	0
912	54	22.92	53	110	68	13.1	13	0.4	0.16	1	1	2.25	-0.971	3.25	-0.75	2.25	2.875	0	0	0	0	3	1	3	1	2	4	3	1	0	4	1	0	1	0	-1	1	1	1	69	65-69	0
913	78	27.31	78	117	83	12.1	11	0.2	0.25	1	1	1	-0.25	0.25	-0.25	0.875	0.125	0	0	0	0	3	2	4	2	1	4	2	1	-1	2	1	-1	1	1	4	1	1	0	59	55-59	0
914	54.9	24.08	82	147	82	17.1	13	0.32	0.4	1	1	0.5	-0.25	0	-0.939	0.375	0	0	1	0	0	3	3	1	1	2	4	2	1	1	3	1	0	0	0	-1	1	1	1	58	55-59	0
915	52	21.1	62	132	83	21.1	19	0.125	0.16	1	1	1.5	-0.25	1.5	-0.25	1.375	1.375	0	0	0	0	3	-1	3	1	2	2	1	1	1	2	1	0	0	1	4	1	1	1	57	55-59	0
916	71	29.17	69	188	90	17.1	17	0.63	0.5	0.6	1	0	-1.5	-0.75	-0.5	-0.75	-1	0	1	1	1	3	3	-1	-1	-1	3	-1	3	1	2	1	0	0	0	-1	1	1	1	58	55-59	0
917	46	16.69	55	114	65	9.1	9	0.63	0.63	0.5	0.6	-1	-3.75	-2.75	-1	-2.875	-3.25	0	0	1	0	4	-1	2	2	2	4	2	1	1	3	1	1	1	0	4	1	1	0	84	80+	1
918	49	22.37	54	137	77	12.1	15	0.4	0.25	1	1	1	-2	-0.25	-1	0	-0.75	0	1	0	0	4	-1	2	1	2	2	1	1	0	3	1	0	0	0	2	1	1	0	82	80+	0
919	60	24.03	78	142	93	10.1	10	0.32	0.32	1	1	2	-1.5	2	-1.5	1.25	1.25	0	1	0	1	-1	1	-1	-1	-1	2	2	2	0	3	1	-1	-1	-1	-1	1	1	1	66	65-69	0
920	74	25.91	85	100	68	10.1	10	0.25	0.2	0.5	0.5	-3.75	-0.5	-4.5	-0.5	-4	-4.75	0	0	0	1	3	1	-1	-1	-1	-1	1	1	1	4	1	1	0	-1	4	1	1	0	65	65-69	0
921	54	19.83	75	119	68	13.1	16	0.32	0.25	1	1	1.25	-0.5	1.25	-0.5	1	1	0	0	0	0	3	4	-1	-1	1	4	3	3	0	4	1	0	0	1	-1	1	1	1	59	55-59	0
922	61	22.41	77	145	101	11.1	12	0.2	0.25	1	1	0.5	-0.75	1.5	-0.75	0.125	1.125	0	1	0	0	3	3	1	1	1	5	3	-1	0	-1	-1	0	0	1	-1	1	1	0	65	65-69	0
923	62	24.52	97	121	52	17.1	17	0	0	0.04	0.15	4.5	-1.75	3	-0.75	3.625	2.625	0	1	1	1	2	4	-1	1	1	5	2	1	0	1	0	0	0	1	4	1	1	1	80	80+	1
924	56	23.01	78	183	86	16.1	16	0.25	0.16	1	1	1.75	-0.25	2.25	-1	1.625	1.75	0	1	0	0	2	4	1	1	1	5	3	1	0	1	0	0	0	0	4	1	1	1	72	70-74	0
925	60	20.76	79	161	79	14.1	14	0.2	0.32	1	1	1.5	-0.5	1.25	-1.75	1.25	0.375	0	1	0	0	3	3	-1	1	3	5	1	1	0	3	1	0	0	1	4	1	1	0	69	65-69	0
926	58	27.21	69	154	94	11.1	11	0.16	0	0.6	0.6	5.5	-3.5	4.75	-2.25	3.75	3.625	0	1	1	0	1	-1	-1	-1	1	5	-1	-1	-1	1	0	0	-1	-1	4	1	1	1	67	65-69	0
927	41	18.22	66	124	80	15.1	15	0.32	0.32	1	1	1	-0.75	0.5	-0.75	0.625	0.125	0	0	0	0	3	3	1	1	2	5	-1	-1	0	2	1	0	-1	1	4	1	1	1	66	65-69	0
928	58	24.46	92	133	75	10.1	10	0.125	0.25	1	1	3.5	-0.75	3.25	-1	3.125	2.75	0	1	1	0	3	3	1	2	2	3	1	1	0	1	0	0	0	1	4	1	1	1	66	65-69	0
929	64	22.41	66	147	70	13.1	16	0.125	0.25	0.3	0.3	-7.5	-1.5	-0.5	-0.5	-8.25	-0.75	1	1	1	0	3	3	4	3	1	5	1	1	1	2	1	1	1	1	-1	1	1	0	65	65-69	0
930	59	23.63	74	140	97	14.1	14	0.25	0.2	1	1	1	-0.25	1.75	-0.75	0.875	1.375	0	1	0	0	3	2	4	1	1	5	2	3	0	1	0	0	0	1	-1	1	1	0	63	60-64	0
931	69	25.97	85	139	97	13.1	16	0.4	0.32	1	1	1.75	-1.25	2.25	-1.75	1.125	1.375	0	1	0	0	3	4	2	1	1	-1	-1	-1	-1	-1	-1	-1	-1	-1	1	1	1	0	62	60-64	0
932	66	25.46	75	142	97	12.1	12	0.25	0.25	1	1	1.25	-0.25	1	-0.75	1.125	0.625	0	1	1	0	2	4	2	-1	2	-1	1	1	0	1	0	-1	-1	-1	4	1	1	1	62	60-64	0
933	65	23.88	82	119	80	15.1	15	0.2	0.1	0.6	1	0.75	-0.25	1.75	-0.75	0.625	1.375	0	0	0	0	1	2	2	1	2	5	1	1	0	1	0	0	0	1	1	1	1	0	62	60-64	0
934	76	24.26	82	137	93	10.1	10	0	0	0.5	1	4.25	-1.5	3.75	-0.5	3.5	3.5	0	1	0	0	2	3	2	1	2	-1	1	-1	0	1	0	0	0	-1	4	1	1	0	61	60-64	0
935	50	20.03	80	140	84	9.1	9	0.4	0.25	1	1	0.5	-0.5	0.5	-1	0.25	0	0	1	0	0	1	2	2	1	2	5	1	1	0	1	0	-1	1	-1	-1	1	1	1	60	60-64	0
936	61	24.44	74	132	89	13.1	13	0.5	0.4	1	1	0.5	-0.25	1.25	-0.5	0.375	1	0	0	0	1	-1	-1	-1	-1	-1	-1	2	1	0	2	1	-1	-1	-1	4	1	1	1	59	55-59	0
937	39	17.57	85	105	68	15.1	15	0.1	0.1	0.8	0.8	4	-0.75	4	-0.75	3.625	3.625	0	0	0	0	3	4	1	2	1	5	3	1	1	4	1	1	1	1	4	1	1	1	57	55-59	0
938	61	23.53	70	149	111	15.1	15	0.25	0.25	1	1	0.5	-0.75	0.5	-0.5	0.125	0.25	0	1	0	0	3	4	2	2	2	5	2	2	1	2	1	0	-1	1	-1	1	1	0	57	55-59	0
939	73	23.57	56	141	89	18.1	18	0.5	0.5	1.2	1.2	0.75	-0.25	0.25	-0.25	0.625	0.125	0	1	0	0	3	2	2	2	2	-1	3	2	1	3	1	1	1	1	4	1	1	0	54	50-54	0
940	54	20.83	83	140	83	13.1	13	0.2	0.4	1	1	2	-1.75	1.5	-1.25	1.125	0.875	0	1	0	0	2	4	-1	2	1	5	3	1	0	2	1	0	0	1	-1	1	1	1	55	55-59	0
941	58	20.8	67	129	86	12.1	12	0.32	0.32	1	1	0.25	-0.75	0	-0.25	-0.125	-0.125	0	0	0	1	3	4	2	2	1	3	2	1	0	4	1	1	-1	1	1	1	1	0	54	50-54	0
942	70	26.67	58	126	75	11.1	10	0.25	0.4	1	1	0.75	-1.25	0.5	-1.5	0.125	-0.25	0	0	1	0	2	4	-1	1	1	5	2	2	0	2	1	-1	-1	1	3	1	1	1	53	50-54	0
943	54	21.91	77	143	103	14.1	24	0.16	0.5	1	1	1	-0.75	3	-0.25	0.625	2.875	0	1	1	0	2	4	1	1	1	4	-1	-1	0	1	0	-1	-1	1	-1	1	1	1	52	50-54	0
944	54	21.63	76	119	83	13.1	13	0.16	0.125	1	1	1.5	-0.971	1.5	-0.25	1.5	1.375	0	0	0	0	2	4	4	2	1	-1	3	3	0	1	0	0	0	0	-1	1	1	1	52	50-54	0
945	60	24.65	69	139	79	13.1	13	0.2	0.32	1	1	0.525	-0.971	1.5	-1.5	0.063	0.75	0	0	1	0	3	1	-1	-1	3	1	1	1	0	1	0	0	0	1	4	1	1	1	65	65-69	0
946	66	25.62	70	120	70	13.1	14	0.32	0.5	1	1	1.75	-2.25	0.25	-0.25	0.625	0.125	0	1	0	0	4	-1	3	1	3	4	3	1	0	4	1	-1	1	1	-1	1	1	0	73	70-74	0
947	66	22.84	72	108	73	12.1	12	0.125	0.16	1	1	2	-0.5	2	-0.5	1.75	1.75	0	0	1	1	3	4	3	-1	1	5	1	1	1	2	1	1	0	0	4	1	1	0	65	65-69	0
948	49	21.21	76	127	90	13.1	13	0.4	0.32	1	1	0.5	-1.25	-0.25	-0.75	-0.125	-0.625	0	1	0	0	1	4	-1	1	1	5	2	1	0	1	0	0	0	0	4	1	1	1	79	75-79	0
949	53	19.95	128	111	82	11.1	11	0.25	0.2	1	1	0.75	-0.971	1	-1.5	0.75	0.25	0	0	0	0	2	2	1	1	1	-1	3	1	0	3	1	1	0	1	2	1	1	0	64	60-64	0
950	55	22.89	101	128	74	11.1	11	0.125	0.1	1	1	1.25	-0.25	1	-0.25	1.125	0.875	0	1	0	0	-1	3	1	-1	1	-1	1	1	0	2	1	0	0	1	2	1	1	1	57	55-59	0
951	45	18.26	66	113	66	16.1	16	0.125	0.16	0.5	0.4	3	-0.5	2.75	-0.75	2.75	2.375	0	0	0	0	3	1	2	3	1	2	2	2	0	4	1	0	0	1	5	1	1	1	59	55-59	0
952	79	30.48	65	162	98	10.1	10	0.125	0.25	1	1	0.75	-0.25	0.25	-0.25	0.625	0.125	0	1	0	0	2	-1	1	1	1	5	3	1	0	2	1	0	0	0	5	1	1	1	54	50-54	0
953	70	25.1	116	135	91	17.1	15	0.32	0.25	0.5	0.6	1.5	-2.25	2.5	-2	0.375	1.5	0	1	0	0	3	-1	1	1	2	1	1	-1	0	1	0	1	0	0	4	1	1	0	75	75-79	0
954	67	23.46	69	106	67	10.1	10	0.4	0.5	1	1	1.5	-0.75	1.25	-0.75	1.125	0.875	0	0	0	1	3	1	3	1	2	4	2	1	0	2	1	1	1	1	-1	1	1	0	53	50-54	0
955	60	24.34	64	102	70	16.1	16	0.5	0.5	1.2	1.2	-2.25	-0.25	-2.25	-0.75	-2.375	-2.625	0	0	0	0	3	1	3	2	2	2	2	2	1	2	1	0	0	-1	4	1	1	1	50	50-54	0
956	59	27.3	69	145	95	13.1	13	0.63	0.63	0.5	1	-1.5	-2.75	-1	-1.75	-2.875	-1.875	0	1	0	0	3	3	3	2	1	2	2	2	1	3	1	0	0	1	-1	1	1	1	56	55-59	0
957	56	22.72	64	119	67	12.1	12	0.2	0.2	1	1	1.5	-0.5	1.25	-0.5	1.25	1	0	0	0	1	3	1	2	2	2	1	1	1	1	4	1	0	1	1	-1	1	1	1	62	60-64	0
958	52	23.74	72	128	85	12.1	12	0.2	0.25	1	1	1.25	-0.75	0.5	-0.5	0.875	0.25	0	1	0	1	3	-1	1	2	2	5	1	1	-1	2	1	0	0	0	4	1	1	1	66	65-69	0
959	72	25.51	69	122	82	10.1	10	0.4	0.4	1	1	0.75	-0.75	0.5	-0.75	0.375	0.125	0	0	0	0	3	1	1	-1	2	4	2	1	0	2	1	0	-1	1	4	1	1	0	64	60-64	0
960	70	27.69	79	155	84	11.1	12	0.1	0.125	0.25	0.5	0.525	-0.971	4	-2.5	0.063	2.75	0	1	0	0	4	3	1	1	2	3	1	1	1	3	1	0	0	0	4	1	1	0	84	80+	0
961	58	25.1	83	144	80	14.1	14	0.25	0.25	0.8	0.8	2.25	-1.75	3.5	-2.25	1.375	2.375	0	1	0	0	4	3	1	1	2	4	3	1	1	3	1	0	0	0	-1	1	1	1	79	75-79	0
962	61	25.07	77	127	76	11.1	11	0.16	0.125	1	1	2.5	-1	2	-0.25	2	1.875	0	0	1	1	3	3	2	1	1	-1	2	-1	0	4	1	1	1	1	-1	1	1	0	55	55-59	0
963	50	22.52	76	151	82	14.1	11	0.32	0.25	1	1	1.5	-1.5	2.5	-1.75	0.75	1.625	0	1	0	1	1	2	2	1	1	5	2	2	0	1	0	0	1	0	-1	1	1	1	65	65-69	0
964	94	31.77	85	154	89	14.1	14	0.32	0.4	1	1	1.75	-2.25	0.75	-1	0.625	0.25	0	1	1	0	3	2	4	1	1	5	-1	-1	1	2	1	1	1	1	5	1	1	0	56	55-59	0
966	65	20.52	82	155	92	11.1	11	0.4	0	1	0.12	0.525	-0.971	1	-0.75	0.063	0.625	0	1	1	0	4	3	2	-1	2	1	1	1	-1	2	1	1	0	1	4	1	1	0	67	65-69	0
967	63	20.57	60	115	79	9.1	9	0.125	0.125	0.6	0.6	4	-1.5	3.5	1	3.25	4	0	0	0	0	3	3	1	1	2	3	3	1	0	4	1	1	1	1	-1	1	1	0	70	70-74	1
968	71	25.46	74	145	81	12.1	12	0.16	0.2	0.4	0.6	-2.25	-1	1.25	-2	-2.75	0.25	0	1	1	0	4	1	1	-1	2	1	2	1	0	3	1	0	0	0	-1	1	1	0	78	75-79	1
969	52	19.1	99	132	108	10.1	10	0.16	0.16	0.5	0.5	2	-1.75	1.25	-0.5	1.125	1	0	1	0	0	3	2	-1	1	1	3	2	2	0	-1	-1	1	-1	1	-1	1	1	0	71	70-74	0
970	63	27.27	66	131	79	12.1	12	0.16	0.125	1	1	0.75	-1	1.5	-0.939	0.25	1.5	0	1	0	0	1	4	1	1	1	5	2	1	0	1	0	0	0	1	-1	1	1	1	66	65-69	0
971	82	27.72	82	169	89	16.1	16	0.32	0.25	1	1	1.25	-1	0.75	-1	0.75	0.25	0	1	0	0	4	3	1	1	2	1	1	1	0	2	1	0	0	1	4	1	1	0	82	80+	0
972	65	25.39	86	128	87	10.1	10	0.32	0.32	1	1	0.75	-1	1.25	-1	0.25	0.75	0	1	1	0	4	-1	-1	-1	2	1	1	1	0	3	1	0	0	0	3	1	1	1	59	55-59	0
974	49	22.07	68	131	69	10.1	10	0.4	0.4	0.6	0.6	-1.25	-0.75	-1	-0.5	-1.625	-1.25	0	0	0	0	1	4	1	3	1	5	3	1	0	1	0	0	0	1	2	1	1	1	82	80+	0
975	49	24.65	66	120	72	10.1	10	0.16	0.32	0.6	0.6	2.25	-2.5	0.75	-0.75	1	0.375	0	1	1	0	1	4	1	1	1	5	3	1	0	1	0	0	0	0	2	1	1	1	76	75-79	0
976	54	24.32	58	124	82	18.1	18	0.2	0.25	0.3	0.5	2	-1.25	1.25	-0.75	1.375	0.875	0	1	1	1	2	4	1	2	1	5	3	1	0	1	0	0	0	0	1	1	1	1	72	70-74	0
977	65	23.03	85	123	87	13.1	13	0.2	0.2	1	1	1.5	-0.25	1	-0.939	1.375	1	0	1	0	0	2	4	2	2	1	5	2	1	0	2	1	1	0	0	-1	1	1	0	65	65-69	0
978	54	21.36	83	145	106	14.1	14	0.125	0.16	1	1	2.25	1.5	2.25	1.75	3	3.125	0	1	0	0	3	3	1	2	2	2	1	1	0	2	1	0	0	0	2	1	1	1	65	65-69	0
979	51	23.6	80	144	99	15.1	15	0.25	0.2	1	1	2.5	-1.25	3.25	-1.75	1.875	2.375	0	1	0	0	3	3	2	2	2	1	3	-1	1	2	1	0	0	1	-1	1	1	1	63	60-64	0
980	56	17.87	87	155	105	9.1	8	0.2	0.4	1	1	1	-0.5	0.5	-0.25	0.75	0.375	0	1	0	0	2	2	4	1	2	5	2	1	0	1	0	0	0	0	-1	1	1	0	63	60-64	0
981	50	21.36	57	128	64	12.1	12	0.16	0.16	0.5	0.5	-0.25	-0.5	1.5	-1.25	-0.5	0.875	0	1	1	0	1	4	1	2	1	5	2	1	0	1	0	0	0	0	-1	1	1	1	59	55-59	0
982	56	23.01	67	135	87	12.1	12	0.2	0.2	1	1	2	-0.971	2	-0.25	2	1.875	0	0	0	0	2	3	2	-1	-1	-1	1	1	0	1	0	0	0	-1	-1	1	1	1	56	55-59	0
983	57	24.67	84	173	100	16.1	10	0.32	0.25	1	1	1.5	-0.25	1.25	-0.939	1.375	1.25	0	1	0	0	2	3	2	2	1	5	2	1	0	2	1	0	0	1	-1	1	1	1	55	55-59	0
984	63.45	20.72	66	139	82	10.1	10	0.125	0.16	1	1	2	-0.75	1.5	-0.25	1.625	1.375	0	0	0	0	3	1	2	1	2	5	2	1	0	3	1	1	1	1	2	1	1	0	54	50-54	0
985	68	25.28	67	147	87	8.1	9	0.16	0.16	1	1	0.25	-0.25	0.5	-0.5	0.125	0.25	0	1	0	0	1	4	1	1	1	5	2	1	0	1	0	0	0	0	-1	1	1	1	54	50-54	0
986	59	24.24	70	99	65	11.1	11	0.25	0.2	1	1	0.5	-0.75	1.25	-0.75	0.125	0.875	0	0	0	0	1	2	3	1	1	5	3	-1	0	1	0	0	0	-1	1	1	1	1	53	50-54	0
987	59	21.67	75	150	91	13.1	13	0.4	0.4	1	1	0.25	-0.5	0.5	-0.939	0	0.5	0	1	0	0	2	4	3	1	1	5	3	1	0	2	1	0	0	0	4	1	1	1	52	50-54	0
988	40	19.02	73	93	57	13.1	13	0.125	0.125	1	1	1	-0.971	1.25	-0.939	1	1.25	0	0	0	0	1	2	4	1	2	5	1	1	0	2	1	0	0	0	2	1	1	1	51	50-54	0
989	57	23.42	79	107	65	12.1	12	0.16	0.125	0.8	1	1.5	-1	2.25	-0.75	1	1.875	0	0	1	0	3	-1	-1	-1	1	5	-1	1	0	2	1	0	0	0	-1	1	1	1	68	65-69	0
990	63	19.44	89	99	71	8.1	8	0.4	0.4	1	1	0.5	-0.5	0.25	-0.5	0.25	0	0	0	0	1	3	1	2	-1	2	4	2	1	0	3	1	1	1	1	-1	1	1	0	61	60-64	0
991	47	23.81	93	136	76	11.1	11	0.2	0.2	0.5	0.5	3.5	-2	2.25	-1.75	2.5	1.375	0	0	0	0	2	4	2	2	1	5	3	2	0	1	0	0	0	1	-1	1	1	1	75	75-79	0
992	57	24.03	75	127	86	10.1	10	0.2	0.16	1	1	0.5	-0.5	0.25	-0.5	0.25	0	0	1	0	0	1	4	1	1	1	5	1	1	0	2	1	0	0	0	-1	1	1	1	56	55-59	0
993	58	22.1	74	129	87	12.1	12	0.2	0.2	1	1	2	-0.75	2	-1	1.625	1.5	0	0	0	0	3	3	2	2	1	2	1	1	0	2	1	0	0	1	-1	1	1	1	51	50-54	0
994	70	26.67	85	146	83	12.1	18	0.4	0.5	0.6	0.5	2	-2.75	0.75	-3	0.625	-0.75	0	1	1	0	3	-1	2	-1	1	1	1	1	0	3	1	0	0	1	-1	1	1	1	72	70-74	0
995	59	23.94	77	143	87	13.1	13	0.4	0.5	0.5	0.6	3.25	-3.25	1	-1.5	1.625	0.25	0	1	0	1	2	3	1	1	1	-1	2	1	0	2	1	0	0	0	3	1	1	1	68	65-69	0
996	71	24.57	98	124	83	16.1	15	0.32	0.25	1	1	2.5	-0.5	2.75	-1	2.25	2.25	0	0	0	0	3	4	2	1	2	5	-1	2	0	2	1	0	1	1	-1	1	1	0	72	70-74	0
997	51	22.07	75	100	60	12.1	12	0.125	0	1	1	2.25	-0.25	3	-1.25	2.125	2.375	0	0	1	0	-1	3	2	3	2	5	2	-1	0	1	0	0	0	0	-1	1	1	1	66	65-69	0
998	58	27.97	66	155	96	12.1	12	0.32	0.25	1	1	0	-0.971	0.25	-0.25	0	0.125	0	1	1	0	1	4	2	1	1	5	2	1	0	1	0	0	0	0	-1	1	1	0	61	60-64	0
999	62.4	28.11	92	152	99	10.1	10	0.32	0.16	1	1	1.5	-0.5	1.25	-0.25	1.25	1.125	0	1	0	0	2	4	-1	1	1	2	1	2	1	2	1	0	0	0	3	1	1	1	52	50-54	0
1000	53	23.24	65	156	105	11.1	10	0.4	0.4	1	1	0	-0.25	0.75	-0.25	-0.125	0.625	0	1	0	1	3	3	-1	-1	-1	-1	2	-1	1	2	1	0	0	1	-1	1	1	1	62	60-64	0
1001	58	28.76	95	128	72	12.1	12	0.16	0.16	1	1	0.5	-0.5	1.25	-0.5	0.25	1	0	1	1	0	2	4	2	2	2	5	1	3	0	3	1	1	1	1	-1	1	1	1	54	50-54	0
1002	62	23.34	77	141	89	12.1	12	0	0	0.6	0.6	5.5	-0.75	5.5	-1	5.125	5	0	1	0	0	3	3	3	3	2	5	1	1	0	1	0	0	0	-1	1	1	1	0	70	70-74	1
1003	67	23.46	78	130	70	14.1	14	0.16	0.125	1	1	1.75	-1	2	-1	1.25	1.5	0	1	1	0	-1	-1	-1	-1	-1	-1	-1	-1	-1	-1	-1	-1	-1	-1	-1	1	1	0	63	60-64	0
1004	68	28.3	79	130	78	15.1	14	0.2	0.25	1	0.6	1	-0.75	1.5	-1.5	0.625	0.75	0	0	0	0	-1	-1	-1	-1	-1	-1	-1	-1	-1	-1	-1	-1	-1	-1	2	1	1	1	63	60-64	0
1005	54	21.91	72	129	81	16.1	16	0.16	0	0.4	0.3	-5.5	-3.5	-9	-2	-7.25	-10	1	1	0	1	2	1	1	2	1	4	3	-1	0	2	1	0	0	1	4	1	1	1	69	65-69	0
1006	50	22.52	76	144	82	11.1	11	0.25	0.25	1	1	1	-0.75	1.75	-0.5	0.625	1.5	0	1	0	0	3	3	1	1	3	4	2	1	0	2	1	0	0	0	-1	1	1	1	81	80+	1
1007	60	24.34	69	128	90	10.1	10	0.5	0.5	1	1	0	-1.75	0.25	-1.5	-0.875	-0.5	0	1	0	0	4	4	2	2	3	4	2	2	0	3	1	0	0	0	-1	1	1	1	51	50-54	0
1008	51	21.79	73	127	81	15.1	13	0.16	0.125	1	1	1.25	-0.971	2	-1.25	1.25	1.375	0	0	0	0	2	4	2	2	1	5	2	1	0	1	0	0	0	1	1	1	1	1	78	75-79	0
1009	53	23.56	96	125	74	9.1	9	0	0	1	1	4.25	-0.25	3.75	-0.939	4.125	3.75	0	0	0	1	3	3	-1	3	2	3	3	3	1	2	1	0	0	1	1	1	1	1	72	70-74	0
1010	58	23.23	88	154	107	15.1	11	0.16	0.2	0.6	0.6	1	-0.25	1	-0.5	0.875	0.75	0	1	0	0	2	3	1	1	1	5	1	1	0	1	0	0	0	0	-1	1	1	1	65	65-69	0
1011	63	23.42	78	168	83	10.1	10	0.2	0.32	1	1	1.5	-1.25	2	-0.75	0.875	1.625	0	1	0	0	1	4	-1	1	1	5	1	1	0	1	0	0	0	0	-1	1	1	1	70	70-74	0
1012	78	27.31	82	124	89	11.1	11	0.25	0.25	1	1	0.25	-0.25	0.25	-0.25	0.125	0.125	0	0	1	0	4	4	-1	1	3	2	2	1	0	1	0	0	0	1	1	1	1	0	59	55-59	0
1013	69	26.95	76	118	76	9.1	9	0.2	0.125	1	1	1.5	-0.5	1.75	-0.25	1.25	1.625	0	0	1	0	3	3	-1	1	2	5	1	2	0	1	0	1	0	0	1	1	1	0	66	65-69	0
1014	58.1	25.82	63	141	69	11.1	11	0.5	0.5	1	1	-2.75	-1.5	2.5	-1.5	-3.5	1.75	0	1	0	1	3	3	2	1	2	2	3	2	0	3	1	0	0	1	-1	1	1	1	65	65-69	0
1015	53.35	22.06	62	131	83	11.1	11	0.5	0.4	1	1	1	-0.75	0	-1.25	0.625	-0.625	0	0	0	0	4	-1	-1	1	2	4	3	-1	1	2	1	0	0	0	-1	1	1	1	74	70-74	0
1016	50	27.03	98	162	93	11.1	11	0	0	0.12	0.1	1	-1	1.25	-1.25	0.5	0.625	0	1	1	0	1	4	-1	1	1	5	3	2	0	1	0	0	0	0	-1	1	1	1	59	55-59	0
1017	76	32.05	70	171	99	10.1	10	0	0.5	0.6	1	2.5	-0.5	-7.75	-2.5	2.25	-9	1	1	0	0	1	4	-1	1	1	5	2	3	0	1	0	0	0	0	-1	1	1	0	64	60-64	0
1018	70	25.4	82	127	98	17.1	17	0.8	0.8	1	1	2	-0.25	2	-0.25	1.875	1.875	0	1	0	0	4	1	2	1	3	-1	-1	-1	-1	-1	-1	-1	-1	-1	7	1	1	0	54	50-54	0
1019	42	17.48	66	105	58	11.1	12	0.25	0.25	1	1	2.25	-1	1.75	-0.25	1.75	1.625	0	0	0	0	-1	-1	-1	-1	-1	-1	-1	-1	-1	-1	-1	-1	-1	-1	-1	1	1	1	65	65-69	0
1020	60.9	24.09	71	107	61	10.1	7	0.5	0.4	1	1	-0.25	-0.25	0.5	-0.5	-0.375	0.25	0	0	1	0	2	4	4	1	2	5	3	1	0	4	1	1	0	1	-1	1	1	0	59	55-59	1
1021	84	29.07	87	143	93	9.1	9	0	0.32	0.1	1	2.75	-1.5	4.25	-6.5	2	1	0	1	0	0	3	3	2	2	2	5	2	1	0	1	0	0	0	1	-1	1	1	0	74	70-74	0
1022	47	17.47	69	111	75	9.1	9	0.25	0.25	1	1	1.5	-0.75	2.25	-1	1.125	1.75	0	0	0	0	1	4	2	2	1	5	2	1	0	1	0	0	0	-1	-1	1	1	1	71	70-74	0
1023	72	29.21	78	130	63	10.1	10	0.25	0.25	1	1	0	-0.25	0.5	-1	-0.125	0	0	1	1	0	-1	-1	-1	-1	-1	-1	-1	-1	-1	-1	-1	-1	-1	-1	4	1	1	1	71	70-74	0
1024	65.9	20.57	69	165	72	8.1	8	0.25	0.32	0.5	0.6	0.25	-0.25	1	-0.5	0.125	0.75	0	1	0	0	3	-1	1	-1	2	4	3	1	0	1	0	0	0	-1	1	1	1	0	69	65-69	1
1025	67	29	83	127	73	8.1	8	0.2	0.2	1	0.5	1.5	-0.75	2.25	-1.75	1.125	1.375	0	0	0	1	3	-1	1	2	1	5	2	1	0	2	1	0	0	1	-1	1	1	1	69	65-69	0
1026	64	25.96	69	125	75	14.1	14	0.2	0.2	1	1	1	-0.5	1.25	-0.25	0.75	1.125	0	0	0	0	-1	-1	-1	-1	-1	-1	-1	-1	-1	-1	-1	-1	-1	-1	-1	1	1	1	65	65-69	0
1027	34	15.95	66	98	71	11.1	11	0.4	0.32	0.6	0.6	0	-0.75	0.75	-1	-0.375	0.25	0	0	0	0	-1	-1	-1	-1	-1	-1	-1	-1	-1	-1	-1	-1	-1	-1	4	1	1	1	63	60-64	0
1028	51.35	21.94	92	121	81	9.1	9	0.25	0.25	1	1	1.5	-1.5	1.25	-0.5	0.75	1	0	0	0	0	3	3	1	1	-1	-1	1	1	1	2	1	0	0	0	-1	1	1	1	62	60-64	0
1029	58	24.46	90	139	90	9.1	9	0.125	0.125	1	0.6	2.75	-1	2.5	-0.25	2.25	2.375	0	1	1	0	2	3	-1	1	1	5	2	1	0	1	0	1	1	1	-1	1	1	0	60	60-64	0
1030	59	20.9	97	111	87	15.1	15	0.2	0.25	1	1	1	-0.5	0.75	-1	0.75	0.25	0	1	1	0	-1	-1	-1	-1	-1	-1	1	1	1	3	1	1	-1	1	-1	1	1	0	57	55-59	0
1031	55	20.45	100	121	84	19.1	15	0.16	0.16	1	1	0.75	-0.5	1.5	-0.75	0.5	1.125	0	0	0	0	-1	-1	-1	-1	-1	-1	-1	-1	-1	-1	-1	-1	-1	-1	-1	1	1	0	55	55-59	0
1032	57	25.33	67	116	60	13.1	13	0.25	0.32	1	1	1.25	-0.25	1	-0.939	1.125	1	0	0	1	0	1	-1	4	1	1	2	2	2	0	1	0	0	0	1	4	1	1	1	55	55-59	0
1033	50	21.93	110	197	125	12.1	11	0.32	0.32	1	1	-2	-0.25	2.25	-0.25	-2.125	2.125	0	1	0	0	3	3	-1	1	1	5	2	-1	0	2	1	0	0	1	-1	1	1	1	56	55-59	0
1034	67	27.53	65	120	81	16.1	16	0.25	0.25	1	1	0.75	-0.5	1	-0.25	0.5	0.875	0	0	0	0	2	4	-1	1	-1	-1	3	1	0	1	0	0	0	0	-1	1	1	1	53	50-54	0
1035	76	25.39	94	126	90	13.1	13	0.8	0.5	1	1	1.5	-2	1.25	-1.5	0.5	0.5	0	1	1	0	2	2	4	1	2	5	1	1	0	2	1	1	1	1	-1	1	1	0	51	50-54	0
1036	73	24.96	78	126	75	14.1	14	0.5	0.5	1	1	0.5	-0.5	0.25	-0.939	0.25	0.25	0	0	1	0	3	1	3	-1	2	5	2	1	1	2	1	-1	-1	-1	-1	1	1	0	50	50-54	0
1037	76	26.3	69	155	86	13.1	12	0.2	0.2	0.2	0.3	0.525	-0.971	1	-2.25	0.063	-0.125	0	1	0	1	3	3	1	1	2	5	-1	-1	-1	-1	-1	-1	-1	-1	-1	1	1	0	86	80+	0
1038	59	25.54	58	148	96	16.1	16	0.16	0.125	1	1	1.25	-0.75	1.75	-1	0.875	1.25	0	1	0	0	-1	-1	-1	-1	-1	-1	-1	-1	-1	-1	-1	-1	-1	-1	-1	1	1	0	69	65-69	0
1039	50	24.45	81	144	98	15.1	15	0.32	0.25	1	1	1.5	-1	1	-1	1	0.5	0	1	1	1	-1	-1	-1	-1	-1	-1	-1	-1	-1	-1	-1	-1	-1	-1	-1	1	1	1	66	65-69	0
1040	61	25.07	75	149	95	10.1	10	0.25	0.32	1	1	0.75	0.5	1.75	-1.25	1	1.125	0	1	0	0	1	4	1	1	2	5	2	1	0	1	0	0	0	0	-1	1	1	1	50	50-54	0
1041	67.4	24.31	73	156	89	10.1	10	0.25	0.32	1	1	-3	-0.25	-3	-0.25	-3.125	-3.125	0	1	0	0	-1	-1	-1	-1	-1	-1	-1	-1	-1	-1	-1	-1	-1	-1	-1	1	1	0	66	65-69	0
1042	49	20.93	63	111	63	10.1	10	0.25	0.25	1	1	2	-0.75	2	-0.5	1.625	1.75	0	0	1	0	1	-1	-1	1	1	4	2	2	0	1	0	0	0	1	-1	1	1	1	63	60-64	0
1043	65.1	23.91	89	140	91	17.1	17	0.4	0.4	1	1	1.25	-0.5	1.5	-0.75	1	1.125	0	1	0	0	-1	-1	-1	-1	-1	-1	-1	-1	-1	-1	-1	-1	-1	-1	-1	1	1	0	55	55-59	0
1044	44	18.55	86	142	65	8.1	8	0.2	0.25	1	1	2.5	-1.5	1.25	-1	1.75	0.75	0	1	0	1	2	4	1	2	1	5	3	3	0	2	1	0	0	0	-1	1	1	1	80	80+	0
1045	72	26.13	72	137	87	12.1	8	0.4	0.25	1	1	2.5	-0.75	1.75	-0.5	2.125	1.5	0	0	0	0	3	4	-1	1	1	4	2	2	1	2	1	0	0	0	-1	1	1	0	68	65-69	0
1046	61	24.75	84	152	97	16.1	16	0.2	0.2	0.8	0.6	2.75	-0.25	3.5	-0.75	2.625	3.125	0	1	0	0	-1	-1	-1	-1	-1	-1	-1	-1	-1	-1	-1	-1	-1	-1	-1	1	1	1	66	65-69	0
1047	48	21.91	64	125	82	12.1	14	0.4	0.8	1	1	-0.25	-0.971	-0.75	-0.5	-0.25	-1	0	0	0	0	3	-1	-1	1	1	5	2	2	0	3	1	0	0	-1	-1	1	1	1	52	50-54	0
1048	70.8	28.72	76	164	94	10.1	10	0.32	0.125	0.4	0.4	1.75	-1	1.5	-0.25	1.25	1.375	0	1	1	0	3	3	-1	1	2	5	-1	1	1	2	1	0	0	1	-1	1	1	1	59	55-59	0
1049	60	25.97	68	151	77	12.1	12	0.4	0.5	0.6	1	1.25	-0.25	2	-1	1.125	1.5	0	1	1	0	-1	-1	-1	-1	-1	-1	-1	-1	-1	-1	-1	-1	-1	-1	-1	1	1	1	67	65-69	0
1050	59.6	24.81	77	137	77	9.1	9	0.25	0.2	1	1	1	-0.5	0.75	-0.25	0.75	0.625	0	0	0	0	2	4	2	2	1	4	2	2	0	3	1	0	0	0	2	1	1	1	51	50-54	0
1051	62	26.14	84	136	87	11.1	11	0.4	0.5	1	1	0.25	-0.25	0	-1.25	0.125	-0.625	0	1	0	0	-1	-1	-1	-1	-1	-1	-1	-1	-1	-1	-1	-1	-1	-1	2	1	1	1	72	70-74	0
1052	54	23.07	76	111	73	9.1	9	0.63	0.8	1	1	-0.5	-0.5	0	-1.25	-0.75	-0.625	0	0	1	0	3	3	-1	-1	1	3	3	-1	-1	-1	-1	0	0	0	-1	1	1	1	58	55-59	0
1053	71.35	26.85	89	131	83	12.1	12	0.4	0.4	1	1	0.75	-0.5	1.25	-1	0.5	0.75	0	0	1	0	3	1	1	-1	2	4	-1	-1	1	3	1	0	0	1	1	1	1	1	68	65-69	0
1054	59	25.54	83	154	99	16.1	17	0.25	0.32	1	1	0.25	-1.5	1	-0.5	-0.5	0.75	0	1	1	0	2	2	4	1	1	5	2	2	0	1	0	0	0	0	-1	1	1	1	69	65-69	0
1055	86.3	31.7	69	151	95	9.1	9	0.25	0.25	1	1	2.5	-0.75	2.5	-0.25	2.125	2.375	0	1	1	0	1	-1	1	1	1	5	3	1	0	2	1	0	0	0	6	1	1	1	69	65-69	0
1056	54	23.07	79	122	79	17.1	14	0.25	0.2	1	0.5	0.25	-1	0.75	-0.75	-0.25	0.375	0	0	0	0	3	4	-1	2	1	5	-1	-1	-1	-1	-1	0	0	0	-1	1	1	1	66	65-69	0
1057	58	24.78	64	133	82	9.1	9	0.4	0.2	1	1	1	-0.75	1.25	-0.75	0.625	0.875	0	0	0	0	3	3	1	1	1	5	3	1	0	2	1	0	0	1	4	1	1	1	66	65-69	0
1058	57	21.99	75	139	72	12.1	11	0.4	0.4	1	1	-0.75	-0.971	-0.25	-0.5	-0.75	-0.5	0	1	0	0	1	2	4	1	2	5	1	1	0	2	1	0	0	0	4	1	1	1	58	55-59	0
1059	74.85	27.83	90	145	100	11.1	11	0.32	0.32	1	1	1.75	-1.25	1.25	-0.75	1.125	0.875	0	1	0	0	2	3	-1	1	1	5	1	1	1	2	1	0	0	0	-1	1	1	1	60	60-64	0
1060	70.35	33	69	149	94	15.1	15	0.25	0.25	1	1	0	-0.75	0.25	-1	-0.375	-0.25	0	1	0	0	1	2	4	1	1	5	1	1	0	2	1	0	0	0	-1	1	1	1	55	55-59	0
1061	51.1	22.12	81	147	95	14.1	14	0.4	0.4	1	1	1.25	-1	1.75	-1.5	0.75	1	0	1	0	0	1	2	4	1	2	5	1	1	0	2	1	0	0	0	-1	1	1	1	53	50-54	0
1062	43	19.37	118	132	62	14.1	14	0.2	0.25	1	1	1	-0.25	0.75	-1	0.875	0.25	0	0	0	0	-1	-1	-1	-1	-1	-1	2	2	1	2	1	-1	-1	-1	8	1	1	1	51	50-54	0
1063	59	22.21	80	107	70	16.1	13	0.4	0.4	0.8	0.5	0.25	-0.75	0	-2.25	-0.125	-1.125	0	0	0	0	3	3	1	1	2	4	2	1	0	1	0	0	0	0	2	1	1	0	75	75-79	0
1064	56.4	20.47	63	109	67	9.1	9	0.5	0.63	1	1	-0.75	-0.25	0	-0.75	-0.875	-0.375	0	0	0	0	3	1	3	2	-1	3	2	1	1	4	1	0	0	0	1	1	1	1	56	55-59	0
1065	60.85	22.35	70	144	99	9.1	9	0.4	0.4	1	1	-0.25	-1.5	-0.5	-1.25	-1	-1.125	0	1	0	0	2	4	3	1	1	5	3	2	0	4	1	1	1	1	4	1	1	0	57	55-59	0
1066	75.8	29.61	101	169	100	18.1	18	0.32	0.25	1	1	-1	-1	-0.75	-0.5	-1.5	-1	0	1	1	1	3	4	3	1	1	5	1	1	0	4	1	0	0	1	-1	1	1	1	56	55-59	0
1067	66.6	25.07	64	117	59	9.1	9	0.25	0.2	1	1	2.75	-2	0.75	-0.5	1.75	0.5	0	0	0	0	1	-1	1	1	2	4	2	2	0	1	0	0	0	0	-1	1	1	1	66	65-69	0
1068	60.7	24.63	67	126	70	11.1	11	0.4	0.4	1	1	0.5	-0.5	0.75	-0.5	0.25	0.5	0	0	0	0	1	-1	2	-1	1	4	1	1	1	3	1	0	0	0	4	1	1	1	56	55-59	0
1069	72	21.74	85	134	83	16.1	16	0.8	0.8	1	0.6	-8	-1	-18.25	-1.25	-8.5	-18.875	1	0	1	0	3	-1	2	2	2	-1	-1	-1	-1	2	1	-1	-1	-1	-1	1	1	0	62	60-64	0
1070	46.95	18.11	85	159	82	10.1	10	0.5	0.4	1	1	1	-0.75	1.25	-1.5	0.625	0.5	0	1	1	0	2	4	3	1	1	-1	1	1	0	1	0	1	0	0	2	1	1	0	68	65-69	0
1071	48	21.33	97	144	98	10.1	10	0.25	0.25	1	1	3.25	-0.75	3.25	-1	2.875	2.75	0	1	0	0	1	-1	3	1	1	-1	1	1	0	1	0	0	0	0	5	1	1	1	64	60-64	0
1072	73	25.26	76	120	80	13.1	13	0.4	0.4	1	1	2	-1.5	1.5	-1	1.25	1	0	0	1	0	3	3	2	-1	2	5	1	2	1	3	1	1	1	1	4	1	1	0	56	55-59	0
1073	71	27.39	65	140	90	9.1	9	0	0.16	0.02	1	0.5	-0.25	0.75	-1	0.375	0.25	0	1	0	0	3	3	2	1	2	4	1	1	1	2	1	0	0	0	4	1	1	0	75	75-79	0
1074	62	21.71	65	113	70	14.1	14	0.25	0.2	1	1	0.5	-1.5	0.5	-1	-0.25	0	0	0	0	0	3	3	2	2	1	4	-1	-1	1	4	1	0	0	0	-1	1	1	1	54	50-54	0
1075	58.6	24.39	56	119	75	9.1	9	0.63	0.5	1	1	0.25	-1.25	0.5	-0.25	-0.375	0.375	0	0	0	0	3	-1	-1	-1	-1	5	1	1	-1	2	1	0	0	0	4	1	1	1	60	60-64	0
1076	51	21.79	56	139	80	10.1	10	0.16	0.25	0.8	0.6	2.5	-1.25	0.75	-1	1.875	0.25	0	0	1	0	-1	-1	-1	-1	-1	-1	-1	-1	-1	-1	-1	-1	-1	-1	-1	1	1	1	77	75-79	0
1077	87.25	27.85	81	128	86	19.1	19	0.4	0.2	1	0.1	0.5	-0.5	2.75	-0.5	0.25	2.5	0	0	0	0	-1	-1	-1	-1	-1	-1	-1	-1	-1	-1	-1	-1	-1	-1	-1	1	1	0	51	50-54	0
1078	51	20.69	69	147	78	10.1	10	0.2	0.25	0.5	0.4	0.5	-0.5	1.5	-2.25	0.25	0.375	0	1	0	0	-1	-1	-1	-1	-1	-1	-1	-1	-1	-1	-1	-1	-1	-1	-1	1	1	1	75	75-79	0
1079	71	26.4	69	138	43	10.1	10	0.25	0.2	1	0.6	0.75	-0.971	2.25	-0.75	0.75	1.875	0	1	0	0	1	-1	1	1	1	5	1	1	0	1	0	0	0	1	-1	1	1	0	72	70-74	0
1080	78	29.18	76	98	69	15.1	13	0.125	0.2	0.6	0.4	0.525	-0.971	2.5	-1.5	0.063	1.75	0	1	0	1	-1	-1	-1	-1	-1	-1	-1	-1	-1	-1	-1	-1	-1	-1	4	1	1	0	69	65-69	0
1081	75	30.04	71	121	80	12.1	12	0.2	0.25	1	1	1.25	-0.5	0.75	-0.5	1	0.5	0	0	0	0	1	-1	1	1	1	5	1	1	0	1	0	0	0	1	-1	1	1	0	61	60-64	0
1082	53	18.78	64	113	77	10.1	9	0.32	0.32	1	1	0.75	-0.25	0.5	-0.939	0.625	0.5	0	0	0	0	-1	-1	-1	-1	-1	-1	-1	-1	-1	-1	-1	-1	-1	-1	3	1	1	0	51	50-54	0
1083	56	26.63	71	103	65	14.1	14	0.25	0.32	1	1	0.5	-0.971	0.5	-0.5	0.5	0.25	0	0	0	0	2	1	-1	1	2	3	2	1	0	2	1	0	0	0	2	1	1	1	51	50-54	0
1085	56	23.61	111	170	99	13.1	13	0.4	0.16	1	1	-0.5	-0.75	3	-1.25	-0.875	2.375	0	1	0	0	1	3	2	1	1	5	3	2	0	1	0	0	0	0	1	1	1	1	61	60-64	0
1086	69	27.64	67	101	70	11.1	11	0.2	0.25	1	1	0.5	-0.25	0.5	-0.939	0.375	0.5	0	0	0	1	2	-1	2	1	1	5	3	1	1	4	1	0	0	0	-1	1	1	1	50	50-54	0
1087	82	25.59	97	134	87	12.1	12	0.32	0.25	1	1	0.5	-0.25	1	-0.5	0.375	0.75	0	0	1	0	2	-1	2	1	2	5	2	1	0	2	1	1	-1	1	-1	1	1	0	52	50-54	0
1088	70	24.22	115	113	86	18.1	18	0.5	0.4	1	1	0.25	-1	1.5	-1.5	-0.25	0.75	0	1	1	1	-1	3	1	1	1	-1	2	2	1	2	1	0	0	1	-1	1	1	0	69	65-69	0
1089	53	22.35	80	122	77	15.1	15	0.125	0.2	1	1	3.75	0.5	4	0.75	4	4.375	0	1	1	0	1	4	1	2	1	5	2	2	0	1	0	0	0	1	-1	1	1	1	66	65-69	0
1090	57	22.83	86	150	94	15.1	16	0.32	0.32	1	1	0.5	-0.25	1.25	-0.5	0.375	1	0	1	1	0	-1	-1	-1	-1	-1	-1	-1	-1	-1	-1	-1	-1	-1	-1	-1	1	1	1	60	60-64	0
1091	64	25.96	91	141	86	9.1	9	0.25	0.25	1	1	1.75	-0.75	1.25	-1	1.375	0.75	0	1	0	1	3	3	1	1	2	5	2	1	0	2	1	0	0	0	4	1	1	1	72	70-74	0
1092	61	24.59	76	136	89	8.1	9	0.4	0.4	1	1	0.75	-1.5	1	-1.5	0	0.25	0	0	0	0	-1	-1	-1	-1	-1	-1	-1	-1	-1	-1	-1	-1	-1	-1	-1	1	1	1	57	55-59	0
1093	65	22.23	75	118	81	16.1	15	0.125	0.25	1	1	3.25	-0.25	3.5	-0.75	3.125	3.125	0	0	1	1	3	3	2	3	1	5	1	1	0	2	1	0	0	0	-1	1	1	1	59	55-59	1
1095	45	19.48	71	117	68	8.1	8	0.125	0.125	1	1	2.75	-0.5	1.75	-0.25	2.5	1.625	0	0	0	0	4	-1	2	1	2	3	3	3	-1	4	1	0	0	0	-1	1	1	1	61	60-64	0
1096	62	23.05	75	129	92	15.1	15	0.4	0.32	1	1	0.5	-0.75	0.75	-1	0.125	0.25	0	1	0	1	4	3	3	1	2	4	1	-1	1	4	1	-1	0	-1	-1	1	1	1	59	55-59	0
1097	58	22.1	83	130	73	9.1	9	0.5	0.25	1	1	1.75	-0.75	1.5	-0.5	1.375	1.25	0	0	0	1	3	-1	2	1	2	5	3	-1	1	3	1	0	0	0	-1	1	1	0	71	70-74	1
1098	65	27.23	78	146	70	14.1	14	0.4	0.4	1	1	0	-0.5	0	-0.25	-0.25	-0.125	0	1	1	0	3	1	1	1	2	1	-1	-1	-1	-1	-1	0	0	-1	-1	1	1	0	51	50-54	0
1099	77	28.98	72	145	81	15.1	15	0.2	0.2	1	1	1.25	-0.5	5.25	-5.75	1	2.375	0	1	0	1	-1	-1	-1	-1	-1	-1	-1	-1	-1	-1	-1	-1	-1	-1	1	1	1	1	70	70-74	0
1100	62	22.77	74	149	77	16.1	12	0.25	0.4	0.4	0.5	0	-3.75	-1	-1.75	-1.875	-1.875	0	1	0	0	1	-1	-1	1	1	5	1	1	0	1	0	0	0	0	4	1	1	0	81	80+	0
1101	63	23.71	97	124	78	18.1	18	0.5	0.8	1	1	-2.25	-0.5	-3	-0.75	-2.5	-3.375	0	0	0	0	3	3	1	-1	2	4	1	1	0	4	1	0	0	0	-1	1	1	1	53	50-54	0
1102	55	20.45	73	112	81	9.1	10	0.4	0.4	1	1	0.75	-0.971	1	-0.25	0.75	0.875	0	0	0	0	4	-1	2	1	3	1	-1	-1	-1	-1	-1	0	0	1	-1	1	1	1	55	55-59	0
1103	66	24.24	52	142	65	9.1	9	0.4	0.4	1	1	0.25	-1	0	-1.25	-0.25	-0.625	0	1	1	0	4	3	2	-1	2	5	3	3	1	2	1	1	1	1	-1	1	1	0	75	75-79	0
1104	78	25.47	74	140	77	11.1	11	0.4	0.25	1	1	0.5	-0.75	1	-1	0.125	0.5	0	1	1	1	4	-1	2	1	3	4	2	2	1	3	1	0	0	0	-1	1	1	0	64	60-64	0
1105	59	23.34	62	128	81	10.1	10	0.4	0.63	1	0.12	0.25	0.5	11.75	3.75	0.5	13.625	0	0	1	0	3	-1	1	1	2	2	1	2	1	4	1	0	0	-1	-1	1	1	1	53	50-54	0
1106	89	29.06	77	135	89	15.1	17	0.283	0.284	1	1	2	0.75	1.75	0.25	2.375	1.875	0	1	0	0	3	4	4	-1	2	5	3	3	-1	2	1	1	1	1	-1	1	1	0	59	55-59	0
1107	54	20.58	75	107	49	15.1	15	0.32	0.16	1	1	2	-0.25	2.5	-0.25	1.875	2.375	0	0	0	0	3	3	3	3	2	5	2	2	0	1	0	0	0	0	-1	1	1	1	58	55-59	0
1108	50.5	21.02	70	112	72	9.1	9	0.32	0.4	1	1	0	-0.25	1	-0.75	-0.125	0.625	0	0	0	0	4	1	1	2	3	1	1	2	1	3	1	0	0	0	2	1	1	1	51	50-54	0
1109	79	26.7	104	160	103	12.1	11	0.32	0.32	1	1	0.5	-0.75	0.25	-0.75	0.125	-0.125	0	1	1	0	3	1	1	1	1	5	2	2	1	4	1	1	-1	1	-1	1	1	0	63	60-64	0
1110	83	28.22	82	109	72	18.1	18	0.283	0.284	1	1	-1	-0.25	-1	-1.25	-1.125	-1.625	0	1	1	0	3	4	3	2	2	3	2	1	0	4	1	0	0	0	-1	1	1	0	51	50-54	0
1111	79.5	32.25	78	139	79	14.1	10	0.5	0.4	1	1	-0.25	-0.25	0	-0.25	-0.375	-0.125	0	0	1	0	4	1	1	2	2	4	2	2	1	2	1	0	0	-1	-1	1	1	0	63	60-64	0
1112	62	25.15	82	117	77	10.1	10	0.125	0.125	1	1	0.75	-0.25	1.75	-0.75	0.625	1.375	0	0	0	0	3	4	1	3	1	4	2	1	1	2	1	0	0	0	-1	1	1	1	58	55-59	0
1113	58.5	24.99	72	155	89	9.1	9	0.5	0.5	1	1	-0.5	-1.5	-0.5	-1.5	-1.25	-1.25	0	1	0	0	3	3	2	3	2	4	1	1	1	3	1	0	0	0	-1	1	1	1	84	80+	0
1114	76	27.58	69	131	81	16.1	16	0.4	0.25	1	1	0.5	-0.25	1	-0.25	0.375	0.875	0	1	0	1	4	1	2	-1	3	3	2	2	1	2	1	1	1	0	4	1	1	0	51	50-54	0
1115	81	28.36	87	172	104	11.1	11	0.4	0.32	1	1	0.5	-0.5	0.75	-1	0.25	0.25	0	1	0	0	2	4	1	1	1	5	2	1	1	2	1	1	0	1	2	1	1	0	78	75-79	0
1116	63	26.56	70	175	103	12.1	12	0.5	0	0.3	0.02	5	-2	0.642	-0.939	4	0.193	0	1	1	1	1	4	1	1	1	5	2	1	0	1	0	0	0	0	-1	1	1	1	74	70-74	0
1117	90	31.14	82	163	109	11.1	12	0.4	0.32	1	1	-0.5	-0.5	0	-0.75	-0.75	-0.375	0	1	0	1	2	4	1	1	1	5	2	1	0	1	0	0	0	1	-1	1	1	0	69	65-69	0
1118	83.1	28.09	92	123	75	13.1	14	0.2	0.25	1	1	0.5	-0.25	0.25	-0.25	0.375	0.125	0	1	0	0	3	3	2	2	2	5	1	1	1	4	1	0	1	1	-1	1	1	0	68	65-69	0
1119	58	22.1	73	159	104	11.1	11	0.25	0.25	1	1	1.25	-0.25	2.25	-2	1.125	1.25	0	1	0	0	2	4	-1	1	1	5	2	1	0	2	1	1	0	1	2	1	1	0	67	65-69	0
1120	61	24.44	79	146	100	9.1	9	0.4	0.32	1	1	0.5	-1	1	-1.25	0	0.375	0	1	1	0	1	4	1	2	1	5	2	1	0	1	0	0	0	-1	1	1	1	1	65	65-69	0
1121	50	19.05	89	172	102	15.1	14	0.32	0.32	1	1	0	-0.5	0	-0.25	-0.25	-0.125	0	1	0	1	2	4	1	1	1	5	2	1	0	1	0	0	0	0	-1	1	1	1	65	65-69	0
1122	78.5	26.38	66	116	81	10.1	10	0.16	0.2	1	1	1.25	-0.5	1	-0.5	1	0.75	0	0	1	1	1	4	1	-1	1	5	2	1	0	1	0	1	0	1	4	1	1	0	61	60-64	0
1123	66	22.84	86	139	86	16.1	18	0.25	0.25	1	1	1.75	-1.25	1.75	-2	1.125	0.75	0	1	1	0	2	2	1	1	3	4	1	1	0	1	0	1	0	0	-1	1	1	0	60	60-64	0
1124	64	24.69	82	152	107	10.1	11	0.25	0.2	1	1	2	-0.5	1.25	-0.25	1.75	1.125	0	1	0	0	-1	-1	-1	-1	-1	-1	-1	-1	-1	-1	-1	0	0	1	4	1	1	1	56	55-59	0
1125	78	27.31	76	138	95	13.1	13	0.2	0.32	1	1	1.5	-1	1.5	-0.75	1	1.125	0	1	0	1	2	4	1	2	1	5	2	1	1	2	1	0	0	0	-1	1	1	1	55	55-59	0
1126	76.9	25.4	89	137	95	13.1	13	0.32	0.5	1	1	0.5	-0.971	0.25	-0.75	0.5	-0.125	0	1	0	0	3	2	1	1	2	5	2	1	0	2	1	1	1	1	1	1	1	0	53	50-54	0
1127	57	22.55	64	117	81	13.1	13	0.25	0.2	1	1	1.75	1	2	-0.75	2.25	1.625	0	0	0	0	1	4	1	1	1	5	2	1	0	1	0	0	0	0	2	1	1	1	51	50-54	0
1128	58	22.1	61	131	78	15.1	15	0.4	0.32	1	1	1.5	-0.25	2	-0.75	1.375	1.625	0	1	0	0	-1	3	3	1	2	4	2	1	0	2	1	0	0	0	1	1	1	1	59	55-59	0
1129	58	23.53	83	158	89	11.1	9	0.2	0.2	1	1	2	-0.5	2.25	-0.75	1.75	1.875	0	1	0	0	2	4	1	3	1	5	2	1	0	-1	-1	0	0	1	1	1	1	1	62	60-64	0
1130	58	20.31	71	108	67	16.1	16	0.8	0.5	1	1	-2	-0.5	-1.25	-0.5	-2.25	-1.5	0	0	0	0	-1	3	2	2	1	4	1	1	1	4	1	0	0	-1	1	1	1	1	56	55-59	0
1131	60	21.01	83	106	72	15.1	15	0.283	0.284	1	1	0.75	-2	0.75	-2	-0.25	-0.25	0	1	1	0	4	3	-1	1	-1	4	1	1	0	3	1	0	1	1	-1	1	1	0	64	60-64	0
1132	60.5	24.86	91	161	87	15.1	15	0.25	0.25	1	0.6	2.5	-1	2.75	-3	2	1.25	0	1	0	0	2	4	1	2	1	5	1	1	0	2	1	0	0	0	-1	1	1	1	59	55-59	0
1133	58	24.14	76	154	108	12.1	12	0.5	0.4	1	1	-4.75	-0.5	1.5	-1	-5	1	0	1	0	1	3	3	-1	1	1	5	2	1	1	2	1	0	1	1	-1	1	1	1	56	55-59	0
1134	51.55	20.91	59	97	50	13.1	13	0.4	0.4	1	1	0.5	-1.25	0.5	-0.5	-0.125	0.25	0	0	0	0	3	3	2	2	2	1	1	1	1	3	1	0	0	0	1	1	1	1	56	55-59	0
1135	59	24.88	72	143	85	13.1	13	0.16	0.16	1	0.5	1.5	-0.5	0.75	-0.25	1.25	0.625	0	1	0	0	4	-1	3	2	3	2	3	2	0	4	1	0	0	0	-1	1	1	1	55	55-59	0
1136	65	25.08	75	128	74	13.1	13	0.32	0.4	1	1	0.5	0.25	0.25	-0.25	0.625	0.125	0	1	1	1	3	3	2	1	1	1	3	-1	-1	4	1	0	0	0	-1	1	1	1	61	60-64	0
1137	60	21.77	93	147	83	10.1	10	0.32	0.4	0.8	0.6	2.5	-2	0.5	-1.75	1.5	-0.375	0	1	1	1	3	3	1	3	2	5	2	1	0	1	0	1	0	1	-1	1	1	0	76	75-79	0
1139	39	18.55	72	120	79	9.1	9	0.1	0.25	0.2	0.15	0.525	-0.971	0.642	-0.939	0.063	0.193	-1	0	0	0	2	4	1	2	1	5	2	1	0	1	0	0	0	0	-1	1	1	1	84	80+	0
1140	56	23.61	96	136	83	19.1	20	0.32	0.4	1	1	0.75	-1.25	-0.5	-1	0.125	-1	0	0	0	1	2	4	2	2	1	5	2	1	0	1	0	0	0	0	-1	1	1	1	66	65-69	0
1141	61	22.41	69	129	91	11.1	11	0.16	0.125	1	1	2	-0.5	2.25	-0.75	1.75	1.875	0	1	0	0	1	4	1	1	1	5	2	1	0	2	1	1	-1	1	-1	1	1	0	63	60-64	0
1142	59	23.94	66	163	101	13.874	13.878	0.5	0.4	1	1	2.25	-0.5	1.5	-0.25	2	1.375	0	1	0	1	3	3	-1	1	2	1	-1	-1	-1	-1	-1	-1	-1	-1	-1	1	1	0	62	60-64	0
1143	60	24.34	79	144	105	8.1	13	0.2	0.2	1	1	0.75	-0.25	0.75	-0.25	0.625	0.625	0	1	0	0	1	4	1	1	1	5	2	1	0	1	0	0	0	0	4	1	1	1	59	55-59	0
1144	61	26.06	62	121	71	10.1	10	0.25	0.25	1	1	1.75	-1	1.5	-0.75	1.25	1.125	0	1	0	0	2	4	2	1	1	4	2	1	0	2	1	0	0	-1	-1	1	1	1	60	60-64	0
1145	59	21.41	86	125	76	19.1	17	0.32	0.4	1	1	0	-0.971	0.25	-0.5	0	0	0	0	0	0	1	4	2	2	1	5	1	1	0	1	0	0	0	0	-1	1	1	1	56	55-59	0
1146	58	21.3	60	148	98	12.1	12	0.32	0.32	1.2	1.2	3.25	-1	2.75	-0.25	2.75	2.625	0	1	0	0	2	4	2	2	1	5	1	1	1	3	1	0	0	0	-1	1	1	1	56	55-59	0
1147	84	30.85	84	129	85	15.1	15	0.4	0.4	1	1	0.5	-1	0.5	-1	0	0	0	1	0	0	4	3	1	1	2	4	2	1	1	3	1	1	0	1	-1	1	1	0	55	55-59	0
1148	78	26.06	53	135	102	17.1	17	0.4	0.5	1	1	0	-0.5	-0.5	-0.5	-0.25	-0.75	0	1	0	0	2	-1	3	2	1	5	1	1	1	2	1	1	1	1	-1	1	1	0	53	50-54	0
1149	57.5	21.64	54	110	72	9.1	9	0.25	0.2	1	1	0.25	-0.5	1	-0.939	0	1	0	0	1	0	-1	2	4	1	2	5	1	1	0	2	1	0	0	1	-1	1	1	0	52	50-54	0
1150	55	21.62	86	123	89	10.1	10	0.25	0.32	1	1	1.25	-0.75	1.5	-0.25	0.875	1.375	0	0	0	0	3	2	-1	-1	2	5	1	-1	1	2	1	0	0	0	4	1	1	1	51	50-54	0
1151	37	15.2	89	113	82	13.1	13	0.32	0.25	0.3	0.2	-4.5	-2.25	-5.5	-0.5	-5.625	-5.75	0	0	0	1	4	-1	1	2	1	1	3	1	0	2	1	0	0	0	-1	1	1	1	72	70-74	0
1152	79	27.34	64	150	89	9.1	9	0.4	0.5	1	1	0.75	0.5	2	1.25	1	2.625	0	1	1	0	4	3	2	3	2	4	-1	-1	-1	-1	-1	1	-1	1	6	1	1	0	62	60-64	0
1153	61	24.75	83	135	89	8.1	8	0.4	0.4	0.4	0.4	0.25	-0.75	0.25	-0.75	-0.125	-0.125	0	1	1	1	3	3	-1	2	1	4	3	3	1	4	1	0	0	0	-1	1	1	1	60	60-64	0
1154	63	21.3	100	148	104	12.1	12	0.2	0.16	1	1	3	-0.75	0.25	-2.25	2.625	-0.875	0	1	0	0	3	3	1	2	2	5	2	1	0	3	1	1	0	0	-1	1	1	0	73	70-74	0
1155	66	28.95	102	163	99	13.1	13	0.25	0.2	0.4	0.6	0.75	-1.25	-0.5	-0.5	0.125	-0.75	0	1	0	0	3	4	1	2	1	5	1	1	0	1	0	0	0	0	-1	1	1	0	71	70-74	0
1156	52	22.81	68	149	101	9.1	9	0.32	0.25	1	1	1.25	-1.75	1.75	-1.75	0.375	0.875	0	1	0	0	3	3	1	2	2	5	2	1	0	2	1	0	0	0	-1	1	1	1	66	65-69	0
1157	62	29.09	92	149	86	15.1	15	0.4	0.4	0.4	0.5	0.25	-0.5	6.25	-0.25	0	6.125	0	1	0	1	-1	4	4	1	1	5	3	3	0	1	0	0	0	0	-1	1	1	1	68	65-69	0
1158	61	26.4	74	127	82	9.1	9	0.32	0.5	1	1	0	-0.971	0.25	-0.5	0	0	0	1	0	0	3	4	3	1	1	5	2	2	1	3	1	0	1	1	1	1	1	1	56	55-59	0
1159	52	26.53	87	168	74	12.1	11	0.2	0.125	0.5	1	0.525	-0.971	-0.25	-1	0.063	-0.75	0	1	1	0	1	4	-1	1	1	5	2	1	0	1	0	0	0	1	2	0	1	1	73	70-74	0
1160	63	26.67	69	119	68	11.1	10	0.25	0.25	0.6	1	3.25	-0.75	2.25	-0.5	2.875	2	0	0	0	0	2	4	-1	1	1	5	2	1	0	1	0	1	0	1	2	0	1	0	77	75-79	0
1161	62.7	25.12	70	119	53	14.1	13	0.25	0.2	1	1	0.5	-0.75	0.5	-1.25	0.125	-0.125	0	0	1	1	1	4	-1	1	1	-1	1	1	0	1	0	1	0	1	-1	0	1	0	64	60-64	0
1163	46.6	20.63	80	145	83	18.1	18	0.2	0	0.4	0.02	0.75	-6	-0.25	-1.25	-2.25	-0.875	0	1	1	1	3	4	-1	1	1	5	2	1	0	1	0	-1	0	1	-1	0	1	0	78	75-79	0
1164	72	25.42	85	93	66	12.1	10	0.25	0.25	0.5	0.4	1.25	-1.5	-0.5	-1.5	0.5	-1.25	0	0	1	1	2	3	1	1	2	-1	1	2	0	1	0	1	1	1	2	0	1	0	78	75-79	0
1165	55	25.73	70	130	76	11.1	12	0.25	0.25	1	1	1	-1	0.642	-0.939	0.5	0.193	0	0	1	0	1	4	-1	-1	1	5	1	1	0	1	0	0	0	1	4	0	1	1	76	75-79	0
1166	41	19.72	94	152	76	15.1	14	0.25	0.32	1	1	1	-0.5	1.5	-0.75	0.75	1.125	0	1	1	0	1	4	-1	1	1	5	3	2	0	1	0	0	0	1	2	0	1	1	75	75-79	0
1167	72.2	24.46	83	125	72	12.1	17	0.25	0.2	1	0.8	0.5	-0.75	2.5	-1.25	0.125	1.875	0	1	1	1	3	4	4	1	1	-1	3	3	0	1	0	1	0	1	-1	0	1	0	74	70-74	0
1169	40	17.78	62	86	60	12.1	10	0.2	0.32	0.6	0.4	2.5	-0.75	2.5	-1.25	2.125	1.875	0	0	0	0	1	2	4	3	1	5	2	2	0	1	0	0	0	1	-1	0	1	1	72	70-74	0
1170	54.9	24.01	80	144	63	11.1	9	0.125	0.16	1	1	2.75	-1.25	2.25	-0.5	2.125	2	0	1	1	0	1	4	-1	1	1	5	1	1	0	1	0	0	0	1	4	0	1	1	72	70-74	0
1171	65	25.39	88	124	78	17.1	14	0.4	0.4	1	1	0.525	-0.5	3.75	-3.25	-0.25	2.125	0	1	1	1	3	4	-1	1	1	5	1	1	0	1	0	1	0	1	-1	0	1	0	71	70-74	0
1172	55.8	24.15	85	167	88	16.1	16	0.25	0.16	0.6	0.8	0	-0.75	0.75	-0.939	-0.375	0.75	0	1	1	0	1	4	-1	-1	1	5	1	1	0	1	0	0	0	-1	4	0	1	1	71	70-74	0
1173	65.5	23.49	73	123	57	11.1	12	0.1	0.1	0.3	0.3	0.75	-0.5	-1.5	-1	0.5	-2	0	0	1	0	3	3	4	-1	2	-1	3	1	0	1	0	0	0	1	-1	0	1	0	71	70-74	0
1174	56.4	25.89	72	159	77	12.1	14	0.4	0.32	1	0.6	0.75	-0.5	2	-1.75	0.5	1.125	0	1	1	1	2	3	-1	1	2	-1	1	1	0	2	1	0	0	1	1	0	1	1	71	70-74	0
1175	82.6	27.28	78	130	74	11.1	13	0.25	0.25	0.8	0.8	1.25	-0.5	1.75	-0.75	1	1.375	0	0	0	0	2	3	-1	1	1	5	1	1	0	1	0	0	0	1	1	0	1	0	70	70-74	0
1176	55	27.51	84	133	74	10.1	10	0.2	0.25	1	1	2	-2	2	-2	1	1	0	0	0	0	2	2	1	1	1	-1	1	2	0	1	0	0	0	1	2	0	1	0	69	65-69	1
1177	45.2	19.26	85	137	84	14.1	12	0.32	0.25	0.5	0.6	-1	-0.25	-1	-0.25	-1.125	-1.125	0	1	0	0	1	2	4	3	1	5	2	2	0	1	0	0	0	1	1	0	1	1	69	65-69	0
1178	53	25.35	80	153	93	17.1	10	0.16	0.16	0.6	0.6	4.25	-1.75	3.75	-2	3.375	2.75	0	1	1	0	1	4	2	1	1	-1	1	1	0	1	0	1	-1	0	-1	0	1	1	69	65-69	0
1179	66.4	24.69	77	139	85	10.1	12	0.25	0.25	1	1	1	-1	1.75	-1	0.5	1.25	0	1	1	0	2	1	2	1	2	-1	1	1	0	1	0	1	0	1	-1	0	1	0	69	65-69	0
1180	45.8	20.94	92	141	86	11.1	11	0.25	0.32	1	1	3	-1.25	2.25	-0.75	2.375	1.875	0	1	0	0	3	4	-1	1	1	5	1	1	0	1	0	0	0	1	1	0	1	1	70	70-74	0
1181	52.7	21.68	74	131	72	11.1	10	0.25	0.5	0.4	0.1	2.75	-1.75	0.25	-0.5	1.875	0	0	0	1	1	1	4	-1	1	1	5	1	1	0	1	0	0	0	0	-1	0	1	1	67	65-69	0
1182	57.2	25.63	91	150	81	10.1	13	0.4	0.63	0.6	0.6	-0.75	-0.75	0.75	-0.75	-1.125	0.375	0	1	1	0	1	4	-1	1	1	5	1	1	0	1	0	0	0	1	3	0	1	1	67	65-69	0
1183	60.6	25.89	97	103	65	12.1	12	0.25	0.32	0.5	0.5	-1	-1.25	0	-1	-1.625	-0.5	0	0	0	0	1	4	-1	1	1	5	2	1	0	1	0	0	1	1	3	0	1	1	68	65-69	0
1184	55.4	23.51	64	169	80	14.1	12	0.32	0.32	1	1	1.25	-0.25	2	-0.5	1.125	1.75	0	1	1	0	-1	4	-1	1	1	5	2	1	0	1	0	0	0	1	-1	0	1	1	66	65-69	0
1185	55.5	25.51	76	119	65	10.1	8	0	0	0.01	0.3	0.525	-0.971	2.5	-0.75	0.063	2.125	0	0	1	0	1	4	-1	-1	1	5	1	1	0	1	0	0	0	1	4	0	1	1	66	65-69	0
1186	54.6	24.11	77	130	76	13.1	14	0.25	0.25	1	1	2	-1.25	2	-1.25	1.375	1.375	0	0	1	1	1	4	-1	1	1	5	2	1	0	1	0	0	1	1	2	0	1	1	64	60-64	0
1187	71.6	29.92	77	136	69	12.1	13	0.4	0.4	1	1	2	-1.25	3.5	-2.25	1.375	2.375	0	1	1	0	1	4	-1	-1	1	5	1	1	0	1	0	0	0	0	2	0	1	1	64	60-64	0
1188	58.8	25.15	79	134	64	12.1	12	0.125	0.2	1	1	0.5	-0.5	0.25	-1	0.25	-0.25	0	0	1	0	1	4	-1	1	1	5	1	1	0	1	0	0	0	1	-1	0	1	1	64	60-64	0
1189	59	21.94	79	135	81	11.1	10	0.32	0.25	1	1	1.75	-0.75	1.5	-1	1.375	1	0	0	1	1	3	3	1	1	1	-1	1	1	1	2	1	1	0	1	-1	0	1	0	65	65-69	0
1190	72	23.51	79.08	155	88	14.1	13	0.25	0.4	1	1	1.25	-0.5	1.5	-0.5	1	1.25	0	1	1	0	3	-1	-1	1	-1	-1	1	1	-1	-1	-1	0	1	1	1	0	1	0	62	60-64	0
1191	69.9	26.97	83	108	66	16.1	14	0	0.25	0.01	0.5	0.525	-0.971	-2.75	-0.75	0.063	-3.125	0	1	1	0	1	4	-1	1	1	5	1	2	0	1	0	0	0	-1	-1	0	1	0	62	60-64	0
1193	65	28.13	70	170	87	13.1	15	0.2	0.2	1	1	2.75	-1.25	2	-1.5	2.125	1.25	0	1	1	1	1	4	-1	1	1	5	2	1	0	1	0	0	0	1	-1	0	1	1	61	60-64	0
1194	46.8	18.54	72	154	82	15.1	14	0.25	0.16	1	1	2.5	-0.5	2.5	-0.5	2.25	2.25	0	1	1	1	1	2	4	1	1	5	1	1	0	1	0	0	0	1	-1	0	1	1	62	60-64	0
1195	77.7	26.26	98	128	79	13.1	12	0.25	0.32	1	1	1.5	-0.5	1	-0.5	1.25	0.75	0	0	0	0	3	4	-1	1	1	5	1	1	0	1	0	1	1	1	4	0	1	1	61	60-64	0
1196	60.4	23.62	80	180	86	12.1	17	0.25	0.32	1	1	1.25	-0.75	2	-0.5	0.875	1.75	0	1	1	0	1	4	-1	1	1	5	1	1	0	1	0	0	0	1	-1	0	1	1	61	60-64	0
1197	67.8	22.92	78	111	72	9.1	9	0.25	0.25	1	1	1.75	-1.5	1.5	-0.75	1	1.125	0	0	1	0	3	2	3	1	2	-1	1	1	1	3	1	0	0	1	-1	0	1	0	60	60-64	0
1198	78	26.99	90	130	76	10.1	12	0.25	0.25	1	1	-0.5	-0.75	0	-1.25	-0.875	-0.625	0	0	1	0	2	4	-1	1	1	5	1	1	0	-1	-1	1	1	1	2	0	1	0	61	60-64	0
1199	63.6	24.91	81	129	80	16.1	13	0.5	0.5	1	1	1.25	-2.25	0	-0.75	0.125	-0.375	0	1	1	0	3	4	-1	1	2	5	2	1	0	1	0	1	1	1	-1	0	1	0	60	60-64	0
1200	69.3	25.15	95	132	73	13.1	14	0.32	0.32	1	1	1	-0.25	1.25	-0.5	0.875	1	0	0	1	0	1	2	4	1	2	5	1	1	0	1	0	1	1	1	4	0	1	0	59	55-59	0
1201	57.9	21.27	79.08	112	68	12.1	8	0.63	0.63	1	1	-0.5	-0.75	0	-0.25	-0.875	-0.125	0	0	1	0	3	2	3	2	1	-1	2	1	1	3	1	1	1	1	-1	0	1	0	58	55-59	0
1202	62	21.45	78	131	84	13.1	11	0.2	0.2	1	1	0.25	-0.25	0.75	-0.75	0.125	0.375	0	0	1	1	2	4	-1	-1	1	5	2	1	0	1	0	0	0	1	2	0	1	0	56	55-59	0
1203	62.5	28.34	96	148	79	11.1	14	0.25	0.2	0.6	0.6	0.75	-2.5	0.75	-3.25	-0.5	-0.875	0	1	1	1	1	4	-1	1	1	-1	1	1	0	1	0	0	0	1	2	0	1	1	56	55-59	0
1204	60	24.65	90	103	62	17.1	15	0.25	0.4	1	1	0.5	-0.5	0.5	-0.5	0.25	0.25	0	0	1	0	1	2	4	3	1	5	1	1	0	1	0	0	1	1	-1	0	1	1	58	55-59	0
1205	51.5	22.59	68	135	70	17.1	15	0.2	0.2	1	1	0.525	-0.971	2	-0.25	0.063	1.875	0	0	0	0	2	4	-1	1	2	5	1	1	0	1	0	0	0	1	-1	0	1	1	56	55-59	0
1206	65	26.04	74	150	92	17.1	17	0.32	0.25	1	1	1	-0.25	0.75	-0.25	0.875	0.625	0	1	1	1	1	4	1	1	1	-1	1	2	0	1	0	0	0	0	1	0	1	1	51	50-54	0
1207	54	21.63	79	132	79	13.1	12	0.25	0.4	1	1	0.75	-0.75	0.5	-0.25	0.375	0.375	0	0	1	0	1	4	-1	1	1	5	1	1	0	1	0	0	0	1	-1	0	1	1	54	50-54	0
1208	71.8	26.37	76	155	89	18.1	19	0.4	0.32	1	1	0.75	-1	0.75	-1.25	0.25	0.125	0	1	1	1	3	4	-1	1	2	5	2	1	0	2	1	1	1	1	4	0	1	0	53	50-54	0
1210	68	25.59	76	148	83	10.1	12	0.25	0.25	1	0.6	1.25	-1.75	1.5	-0.5	0.375	1.25	0	1	1	0	3	1	-1	1	3	-1	1	1	0	1	0	0	1	1	-1	0	1	0	72	70-74	0
1211	60.9	27.58	98	163	88	18.1	15	0.2	0.5	1	0.6	2.5	-0.25	3.75	-1.25	2.375	3.125	0	1	1	0	1	4	-1	1	1	5	1	1	0	1	0	0	0	1	-1	0	1	1	57	55-59	0
1212	68.6	27.65	66	144	71	13.1	12	0.25	0.25	1	1	1.5	-0.75	1	-0.25	1.125	0.875	0	1	1	0	1	4	-1	1	1	5	1	1	0	1	0	0	0	1	-1	0	1	1	56	55-59	0
1213	51.8	21.84	77	143	74	12.1	10	0.32	0.32	1	1	1.75	-1.75	2	-2.25	0.875	0.875	0	1	0	0	2	4	-1	1	1	5	1	1	0	1	0	1	-1	1	-1	0	1	0	68	65-69	0
1214	47.6	20.6	88	112	65	12.1	12	0.25	0.25	1	1	1.25	-0.5	1	-0.25	1	0.875	0	0	1	0	1	4	-1	1	1	5	1	1	0	1	0	0	0	0	4	0	1	1	59	55-59	0
1215	56.5	20.75	69	94	50	8.1	9	0.25	0.25	0.5	0.5	2	-0.25	2	-0.75	1.875	1.625	0	1	0	0	1	4	1	1	1	5	2	1	0	1	0	1	1	-1	-1	0	1	0	80	80+	0
1216	63.7	25.52	79.08	137	67	10.1	12	0.16	0.25	0.4	0.6	0.25	-0.5	-0.25	-3.25	0	-1.875	0	0	1	0	1	2	1	3	1	5	1	2	0	1	0	0	0	1	-1	0	1	1	78	75-79	0
1217	63	22.86	79.08	144	80	15.1	14	0.25	0.32	0.4	0.6	1.25	-1	1	-0.75	0.75	0.625	0	1	1	1	3	3	1	1	2	5	2	1	0	1	0	0	0	1	-1	0	1	0	77	75-79	0
1218	65.6	28.39	79.08	135	77	13.1	11	0.4	0.63	0.5	0.6	2.5	-0.25	2	-1.75	2.375	1.125	0	1	1	0	1	4	2	1	1	5	2	1	0	1	0	0	0	1	4	0	1	1	75	75-79	0
1219	45	22.83	100	130	70	12.1	14	0	0.2	0.4	0.2	0.525	-0.971	4.5	-3.25	0.063	2.875	0	0	1	1	1	4	3	1	1	5	1	1	0	1	0	0	0	1	4	0	1	1	74	70-74	0
1220	50.6	22.98	79	150	72	15.1	14	0.16	0.2	1	0.6	1	-1.5	2.25	-2.5	0.25	1	0	1	1	0	3	4	3	1	1	-1	1	1	0	1	0	0	0	1	-1	0	1	1	74	70-74	0
1221	64.9	24.67	72	130	70	10.1	10	0.25	0.5	0.4	1	-0.5	-1.25	-0.75	-0.75	-1.125	-1.125	0	1	1	1	3	2	2	3	1	5	2	1	0	2	1	0	0	1	-1	0	1	0	72	70-74	0
1222	40.9	15.13	71	140	88	10.1	9	0	0.16	0.06	0.25	0.525	-0.971	0.642	-0.939	0.063	0.193	-1	1	0	0	2	4	4	1	1	5	1	1	0	1	0	1	0	1	-1	0	1	0	73	70-74	0
1223	57	27.11	79	110	60	10.1	10	0.4	0.4	0.8	0.8	0.25	-0.5	0.5	-1.25	0	-0.125	0	1	0	0	1	3	4	1	1	5	1	1	0	1	0	0	0	0	-1	0	1	1	71	70-74	0
1224	56.9	23.08	79.08	126	67	14.1	12	0.16	0.32	0.3	0.4	-3.25	-0.5	-3.25	-0.75	-3.5	-3.625	0	1	1	0	1	4	4	1	1	-1	1	1	0	1	0	0	0	1	-1	0	1	1	72	70-74	0
1225	50.8	21.7	79.08	129	57	16.1	15	0.25	0.32	0.6	0.6	2.75	-1.5	2.75	-1.25	2	2.125	0	1	1	1	3	4	4	1	1	5	2	1	1	2	1	0	0	0	1	0	1	1	73	70-74	0
1226	61	22.41	79.08	116	63	9.1	10	0.25	0.32	1	1	1	-1.25	1.75	-1	0.375	1.25	0	0	0	0	3	2	3	1	1	5	1	1	0	2	1	1	0	0	4	0	1	0	72	70-74	0
1227	66.6	29.21	79.08	123	62	18.1	17	0.25	0.25	1	1	2.5	-1.25	2.75	-1	1.875	2.25	0	0	1	0	3	2	1	2	1	5	2	1	0	1	0	-1	0	1	-1	0	1	1	70	70-74	0
1228	57.6	26.3	79.08	178	73	13.1	12	0.25	0.16	0.6	0.6	0.25	-1	1.75	-1.5	-0.25	1	0	1	1	0	2	2	2	1	1	5	2	2	0	2	1	0	0	0	6	0	1	1	68	65-69	0
1229	67.1	26.88	79.08	126	74	16.1	14	0.25	0.4	0.6	0.6	1.5	-0.75	2.25	-0.5	1.125	2	0	0	1	1	1	4	2	1	1	-1	1	1	0	1	0	0	0	1	6	0	1	1	67	65-69	0
1230	56.2	25.31	79.08	91	43	14.1	11	0.5	0.4	1	1	-0.5	-0.25	-0.5	-0.5	-0.625	-0.75	0	0	1	0	1	4	2	3	1	5	1	1	0	1	0	0	0	1	-1	0	1	1	67	65-69	0
1231	54.7	19.71	72	120	80	8.1	10	0.32	0.16	0.4	0.12	-3	-1.5	-1	-2.25	-3.75	-2.125	0	0	0	1	3	4	1	1	1	5	2	1	0	2	1	1	1	1	4	0	1	0	65	65-69	1
1232	62	24.93	81	145	69	18.1	18	0.25	0.25	0.4	0.6	2.25	-1	2.5	-1.25	1.75	1.875	0	1	1	1	1	2	3	1	2	5	2	1	0	1	0	0	0	1	-1	0	1	1	65	65-69	0
1233	50.5	19.73	79.08	87	47	9.1	8	0.25	0.25	0.6	1	0.525	-0.971	2	-0.5	0.063	1.75	0	0	1	1	1	4	1	1	1	5	1	2	0	2	1	0	0	1	-1	0	1	1	66	65-69	0
1234	52	22.78	105	132	80	11.1	11	0.32	0.2	1	0	3.25	-1.75	0.642	-0.939	2.375	0.193	0	0	1	0	1	2	4	1	2	-1	1	1	0	1	0	0	0	1	-1	0	1	1	64	60-64	0
1235	62	23.98	85	106	63	10.1	10	0.25	0.32	1	1	1.75	-1.25	1.25	-1	1.125	0.75	0	0	1	1	3	2	4	1	2	-1	1	1	0	4	1	1	0	1	1	0	1	0	63	60-64	0
1236	63.5	30.62	79	123	62	17.1	18	0.4	0.5	1	1	0.25	-0.25	0	-1	0.125	-0.5	0	0	0	0	2	2	1	1	1	5	2	2	0	1	0	0	0	0	4	0	1	1	63	60-64	0
1237	63.7	22.84	79.08	96	59	12.1	12	0.25	0.25	0.6	0.6	-1	-0.25	-0.25	-0.25	-1.125	-0.375	0	0	0	0	3	2	4	1	2	5	2	1	0	2	1	1	-1	1	2	0	1	0	61	60-64	0
1238	47	19.97	73	120	65	13.1	12	0.16	0.2	1	1	2.5	-0.75	2.25	-0.5	2.125	2	0	1	0	0	3	-1	4	1	1	-1	1	1	1	3	1	1	0	0	-1	0	1	0	61	60-64	0
1239	62	23.34	79.08	123	58	20.1	24	0.25	0.25	0.6	0.6	2	-1	2	-0.75	1.5	1.625	0	0	1	1	1	4	1	1	1	-1	1	1	0	1	0	0	0	1	4	0	1	1	60	60-64	0
1240	58	24.3	90	128	66	10.1	8	0.16	0.2	1	1	2.5	-1	2	-1	2	1.5	0	0	1	0	1	4	-1	1	2	5	2	1	0	1	0	0	0	1	-1	0	1	1	59	55-59	0
1241	70	28.4	79.08	114	64	13.1	14	0.25	0.32	1	1	0.5	-0.5	0.5	-0.75	0.25	0.125	0	0	1	0	2	3	2	1	1	4	1	1	0	3	1	0	0	1	-1	0	1	1	59	55-59	0
1242	55	24.84	87	152	80	16.1	14	0.16	0.2	1	1	2.25	-0.75	2	-0.5	1.875	1.75	0	1	1	1	1	4	-1	1	1	-1	1	1	0	1	0	0	0	0	4	0	1	1	58	55-59	0
1243	74	24.16	79.08	122	79	15.1	17	0.63	0.63	1	1	1	-0.25	0.25	-0.5	0.875	0	0	1	1	1	3	4	1	1	2	3	2	1	0	3	1	1	1	1	4	0	1	0	58	55-59	0
1244	66	25.78	79.08	155	86	10.1	9	0.25	0.32	1	1	0.75	-0.971	0.5	-0.25	0.75	0.375	0	1	0	1	3	2	3	1	1	5	1	1	1	4	1	1	1	1	-1	0	1	0	57	55-59	0
1245	77	33.33	79.08	125	108	22.1	23	0.25	0.25	1	1	0.525	-0.971	2	-1	0.063	1.5	0	1	1	0	2	4	3	1	1	-1	1	1	0	1	0	0	0	1	-1	0	1	1	57	55-59	0
1246	55.8	22.93	79.08	98	56	9.1	9	0.4	0.25	1	1	2	-0.25	2.25	-0.25	1.875	2.125	0	0	0	0	1	-1	1	2	1	5	2	2	0	2	1	0	0	1	1	0	1	1	58	55-59	0
1247	53.9	20.16	63	136	71	15.1	10	0.25	0.25	1	1	1.5	-0.5	1.5	-1.75	1.25	0.625	0	0	0	0	3	4	-1	1	2	5	1	1	0	1	0	0	0	1	-1	0	1	0	57	55-59	0
1248	69	29.32	75	165	88	12.1	10	0.2	0.16	1	1	1.25	-0.75	1	-0.5	0.875	0.75	0	1	1	0	1	2	4	1	2	5	1	1	0	1	0	0	0	1	-1	0	1	1	56	55-59	0
1249	64	26.99	79.08	126	67	15.1	17	0.25	0.32	1	1	2	-1	1.25	-1	1.5	0.75	0	0	1	1	1	4	-1	1	1	-1	1	1	0	1	0	0	0	1	-1	0	1	1	56	55-59	0
1250	88	29.3	97	151	105	18.1	16	0.8	0.8	0.25	0.5	0.525	-0.971	0.642	-0.939	0.063	0.193	-1	1	1	1	3	4	2	1	1	-1	1	1	1	4	1	1	0	1	-1	0	1	0	56	55-59	0
1251	61	21.54	85	96	63	13.1	10	0	0.16	0.5	1	1	-1.25	1	-0.75	0.375	0.625	0	0	1	0	3	4	4	3	1	-1	3	1	1	3	1	1	1	1	-1	0	1	0	56	55-59	0
1252	50.6	18.81	79.08	85	55	10.1	12	0.25	0.25	1	1	1.25	-0.25	1	-0.25	1.125	0.875	0	0	1	0	2	-1	-1	1	1	5	2	1	0	2	1	1	0	1	-1	0	1	0	56	55-59	0
1253	68	24.09	79.08	134	81	11.1	9	0.4	0.4	1	1	1.75	-0.5	2	-0.75	1.5	1.625	0	0	1	0	3	4	2	1	2	5	1	1	0	2	1	0	0	1	4	0	1	0	55	55-59	0
1254	70	30.18	90	140	73	11.1	10	0.25	0.25	1	1	1	-0.971	1.25	-0.5	1	1	0	1	1	1	1	4	3	1	2	5	1	1	0	2	1	0	0	1	4	0	1	1	51	50-54	0
1255	67	25.85	78	120	80	14.1	14	0.8	0.8	1	1	-1	-0.75	-0.25	-0.75	-1.375	-0.625	0	0	1	1	4	1	1	1	3	-1	1	1	0	2	1	0	0	1	-1	0	1	0	50	50-54	0
1256	59	21.51	91	109	69	11.1	13	0.32	0.63	1	1	0.5	-0.75	-0.25	-0.75	0.125	-0.625	0	0	1	0	3	2	2	1	2	5	1	1	0	3	1	1	0	1	-1	0	1	0	56	55-59	0
1257	65.9	24.41	65	132	72	10.1	10	0.125	0.16	0.6	0.6	2.25	-1	2.5	-1.5	1.75	1.75	0	0	0	0	2	4	-1	1	1	5	1	1	0	1	0	0	0	1	4	0	1	0	77	75-79	0
1258	64	26.23	86	139	79	18.1	18	0.2	0.25	1	1	3	-2.25	2.5	-1	1.875	2	0	1	1	1	3	3	1	3	3	5	2	1	0	2	1	0	0	1	4	0	1	1	67	65-69	0
1259	69.5	23.49	73	148	84	12.1	16	0.4	0.5	1	1	0.75	-0.5	0.75	-0.75	0.5	0.375	0	1	1	0	3	2	-1	1	3	5	1	1	0	2	1	1	1	1	-1	0	1	0	58	55-59	0
1260	52.4	23.67	81	169	87	9.1	9	0.2	0.25	1	0.25	0.25	-0.25	0.642	-0.939	0.125	0.193	0	1	0	0	1	4	-1	1	1	5	2	2	0	1	0	0	0	-1	-1	0	1	1	75	75-79	0
1262	51.4	20.15	76	158	78	12.1	11	0.5	0.5	1	0.6	0.25	-2	1	-0.939	-0.75	1	0	1	0	0	-1	4	-1	1	1	5	1	1	0	1	0	-1	-1	1	-1	0	1	0	72	70-74	0
1263	65	24.46	92	132	62	13.1	13	0.25	0.25	0.5	0.6	1.75	-1	0.5	-0.25	1.25	0.375	0	0	1	1	-1	2	4	3	1	5	2	1	0	1	0	0	0	1	1	0	1	1	74	70-74	0
1264	55.8	21.53	102	151	86	18.1	14	0.5	0.5	1	1	0.5	-1.25	0.25	-1.25	-0.125	-0.375	0	1	0	0	3	4	-1	1	1	5	1	1	0	1	0	1	0	1	-1	0	1	0	72	70-74	0
1265	61	23.53	72	108	61	12.1	12	0	0.25	0.1	0.6	1.5	-2	2	-4	0.5	0	0	1	0	0	2	2	1	1	1	5	3	1	0	1	0	0	0	1	-1	0	1	0	72	70-74	1
1266	47	17.82	68	137	84	8.1	9	0.2	0.25	0.3	0.4	-5.5	-0.25	-4.75	-1	-5.625	-5.25	0	0	1	0	2	2	4	1	1	5	1	1	0	1	0	1	1	1	2	0	1	0	71	70-74	0
1267	45	20.27	76	140	74	12.1	8	0.2	0.25	1	1	2.25	-1.25	2	-1	1.625	1.5	0	1	0	0	1	2	1	1	1	5	2	1	0	1	0	0	0	0	-1	0	1	1	69	65-69	0
1268	64	24.3	93	151	86	11.1	10	0.63	0.5	1	1	2.25	-0.75	2.25	-1.25	1.875	1.625	0	1	1	0	-1	4	-1	1	1	5	1	1	0	1	0	-1	1	1	2	0	1	0	69	65-69	0
1269	63.5	24.8	73	100	59	9.1	10	0.8	0.5	1	1	1.5	-1	1.75	-0.75	1	1.375	0	0	0	0	-1	4	-1	1	1	5	1	1	0	1	0	1	0	1	-1	0	1	0	69	65-69	0
1270	70	27.34	71	144	66	14.1	14	0.2	0.2	1	1	3.25	-0.5	2.75	-0.75	3	2.375	0	1	0	0	3	1	1	3	3	5	2	1	0	2	1	0	0	1	-1	0	1	1	69	65-69	0
1271	50	21.36	121	164	106	19.1	18	0.25	0.25	0.6	0.6	2.75	-1.25	2	-0.75	2.125	1.625	0	1	0	0	1	4	-1	1	1	5	1	1	0	1	0	0	0	1	-1	0	1	1	69	65-69	0
1272	53.8	22.25	61	136	78	16.1	14	0.32	0.25	1	1	2.75	-1.5	2.75	-0.75	2	2.375	0	1	0	0	1	2	4	3	1	5	1	1	0	1	0	0	0	1	-1	0	1	1	67	65-69	0
1273	52	22.9	90	140	87	11.1	11	0.32	0.4	1	1	1.75	-0.75	1.5	-0.25	1.375	1.375	0	1	1	0	1	4	-1	1	1	5	1	1	0	1	0	0	0	1	-1	0	1	1	66	65-69	0
1274	63.3	24.36	83	129	76	14.1	15	0.32	0.32	0.6	0.6	-0.25	-0.75	0	-0.75	-0.625	-0.375	0	0	1	0	1	2	4	3	1	5	1	2	0	3	1	0	0	0	-1	0	1	1	65	65-69	0
1275	57.1	20.92	86	123	67	13.1	13	0.63	0.63	1	1	0	-0.75	0.75	-1	-0.375	0.25	0	0	1	0	3	2	4	3	1	5	2	2	0	1	0	0	0	1	-1	0	1	0	64	60-64	0
1276	65.5	31.15	80	130	76	13.1	13	0.2	0.25	1	1	1.5	-1	1.5	-1	1	1	0	0	1	0	1	2	4	1	1	5	2	-1	0	1	0	0	0	0	-1	0	1	1	64	60-64	0
1277	59.8	23.57	66	114	66	11.1	11	0.2	0	0.6	0.25	-0.5	-1	7.25	-0.939	-1	7.25	0	0	0	0	2	2	1	1	1	5	3	1	0	1	0	0	0	0	-1	0	1	1	63	60-64	0
1278	69.5	30.08	76	120	62	14.1	13	0.25	0.16	1	0.4	1	-0.25	0.642	-0.939	0.875	0.193	0	1	0	0	1	4	-1	1	1	5	1	1	0	1	0	0	0	1	-1	0	1	1	64	60-64	0
1279	53	22.94	78	109	56	12.1	11	0.16	0.16	0.6	0.6	1.75	-0.25	1.5	-0.25	1.625	1.375	0	0	0	0	1	2	1	1	1	5	1	1	0	1	0	0	0	-1	-1	0	1	1	63	60-64	0
1280	51.8	19.74	68	114	65	9.1	9	0.25	0.25	1	1	1.75	-1	1.75	-0.5	1.25	1.5	0	0	1	0	3	2	4	3	1	5	1	1	0	1	0	0	1	1	-1	0	1	0	62	60-64	0
1281	44.2	18.78	79	139	66	14.1	16	0	0	0.6	0.4	3	-1.75	2	-1.5	2.125	1.25	0	0	1	0	1	2	4	3	1	5	1	1	0	1	0	1	0	1	4	0	1	0	62	60-64	0
1282	69	23.96	71	123	74	17.1	15	0.32	0.5	1	1	0.5	-0.25	0.75	-0.5	0.375	0.5	0	0	0	1	1	2	-1	1	2	5	3	2	0	4	1	0	-1	-1	-1	0	1	0	57	55-59	0
1283	55	20.33	66	99	57	15.1	15	0.32	0.4	1	1	1.25	-0.25	1.5	-0.75	1.125	1.125	0	0	0	1	-1	-1	-1	-1	-1	-1	1	1	0	4	1	0	-1	1	-1	0	1	1	56	55-59	0
1284	66.5	22.74	80	120	75	11.1	11	0.25	0.2	1	1	1.75	-0.25	1.5	-0.75	1.625	1.125	0	0	1	0	3	2	3	1	2	5	2	2	0	2	1	1	0	1	-1	0	1	0	54	50-54	0
1285	57.7	24.46	101	117	74	11.1	13	0.32	0.25	1	1	1	-0.971	1.25	-0.25	1	1.125	0	0	1	0	3	2	3	1	1	5	3	1	0	3	1	0	0	1	-1	0	1	1	51	50-54	0
1286	71	28.08	49	115	78	19.1	17	0.25	0.32	1	1	0.5	-0.25	1.5	-0.5	0.375	1.25	0	0	0	0	1	4	-1	1	2	5	1	1	0	1	0	1	0	1	-1	0	1	0	51	50-54	0
1287	64	24.84	65	114	72	14.1	14	0.32	0.4	1	1	0.525	-0.971	0.642	-0.939	0.063	0.193	-1	0	1	0	2	2	4	1	3	5	1	1	0	2	1	0	1	1	-1	0	1	0	50	50-54	0
1288	75	28.58	78	135	90	13.1	11	0.8	0.63	1	1	1.75	-0.25	1.75	-0.25	1.625	1.625	0	1	1	1	3	3	2	1	2	4	1	1	1	4	1	1	1	1	-1	0	1	0	60	60-64	0
1289	59.2	28.83	80	118	70	12.1	13	0.25	0.32	1	1	1	-0.25	0.75	-0.5	0.875	0.5	0	0	0	1	2	4	1	1	1	1	3	1	1	4	1	0	1	1	-1	0	1	1	56	55-59	0
1290	62	21.71	63	139	74	12.1	15	0.4	0.5	1	1	1.25	-1.5	1.5	-1.25	0.5	0.875	0	0	1	0	3	-1	1	1	3	5	1	1	0	1	0	0	1	1	-1	0	1	0	63	60-64	1
1291	52	22.81	87	109	70	9.1	12	0.25	0.4	1	1	2.75	-2	3.25	-1.25	1.75	2.625	0	0	1	0	1	-1	4	1	1	-1	-1	-1	-1	2	1	-1	-1	-1	-1	1	1	1	77	75-79	0
1292	69	27.64	106	144	64	11.1	13	0.125	0.2	0.1	1	-9.25	-2.5	1	-0.5	-10.5	0.75	1	1	1	0	1	4	1	1	-1	5	1	1	0	1	0	0	0	1	-1	1	1	1	75	75-79	0
1294	64	24.09	81	185	83	13.1	13	0.4	0.2	1	0.8	1	-1.5	3.5	-1.25	0.25	2.875	0	1	1	0	1	4	1	-1	-1	5	1	1	0	1	0	0	0	0	-1	1	1	1	73	70-74	0
1295	51.6	22.33	68	152	87	13.1	11	0.16	0.16	1	1	1.5	-1.5	1.75	-0.5	0.75	1.5	0	1	1	1	1	4	1	1	-1	5	1	1	0	1	0	0	0	1	-1	1	1	1	73	70-74	0
1296	54	23.07	80	182	70	8.1	8	0.25	0.25	0.25	1	6.5	-8	3	-1.75	2.5	2.125	0	1	1	0	-1	4	1	1	-1	5	1	1	0	1	0	0	0	0	-1	1	1	1	73	70-74	0
1297	78	25.18	70	129	73	10.1	10	0.125	0.125	0.6	0.8	0.25	-1.25	2.5	-2	-0.375	1.5	0	1	1	0	2	4	-1	-1	-1	5	3	1	0	1	0	0	0	0	2	1	1	0	71	70-74	0
1298	68	27.24	86	139	65	16.1	18	0.4	0.4	0.4	0.5	-1	-0.25	0.5	-1.25	-1.125	-0.125	0	0	1	0	1	4	-1	1	-1	5	2	1	0	1	0	0	0	1	2	1	1	1	61	60-64	0
1299	49	20.13	63	197	99	10.1	9	0.125	0.16	0.4	0.2	1.25	-0.75	1.25	-0.75	0.875	0.875	0	1	1	0	2	4	1	1	-1	4	2	1	0	4	1	0	0	0	-1	1	1	0	67	65-69	0
1300	50	20.55	83	174	75	12.1	14	0.25	0.32	1	1	0.75	-0.5	0.5	-0.75	0.5	0.125	0	1	1	0	1	4	1	1	-1	5	1	1	0	2	1	0	-1	0	-1	1	1	1	58	55-59	0
1301	57	23.42	78	136	77	12.1	10	0.16	0	1	0.5	0.75	-0.25	1.5	1.25	0.625	2.125	0	0	1	0	1	-1	-1	1	-1	5	2	1	0	1	0	0	0	0	4	1	1	1	59	55-59	0
1302	57	24.03	83	144	78	15.1	16	0.5	0.5	1	1	-0.5	-1.25	-0.25	-1.5	-1.125	-1	0	1	1	0	1	4	-1	1	-1	5	1	1	0	1	0	0	0	-1	-1	1	1	1	57	55-59	0
1303	58	21.05	74	143	83	13.1	12	0.5	0.25	1	1	3.75	-2	2.5	-1	2.75	2	0	1	0	0	1	4	-1	1	-1	5	1	1	0	2	1	0	-1	1	-1	1	1	1	56	55-59	0
1304	70	23.12	70	108	62	9.1	10	0.2	0.25	1.2	1	1	-0.25	4.5	-3.25	0.875	2.875	0	0	0	0	3	1	2	1	3	-1	-1	-1	-1	-1	-1	-1	-1	-1	4	1	1	0	55	55-59	0
1305	65	30.49	90	109	55	12.1	11	0.2	0.25	1	1	0.75	-2	1	-1.75	-0.25	0.125	0	0	0	0	1	4	1	1	-1	5	2	1	0	1	0	0	0	0	-1	1	1	1	50	50-54	0
1306	64	20.43	88	134	87	15.1	17	0.63	0.8	1	1	-2.25	-1	-1	-0.5	-2.75	-1.25	0	0	1	0	3	1	-1	1	2	1	2	2	1	4	1	1	1	-1	-1	1	1	0	50	50-54	0
1307	51	17.86	59	121	70	9.1	10	0.2	0.32	1	0.4	1.25	-1.5	5.75	-4	0.5	3.75	0	0	0	0	3	3	1	1	2	-1	1	1	0	1	0	1	-1	1	-1	1	1	0	73	70-74	0
1308	77	30.84	91	171	103	15.1	15	0.2	0.16	1	1	1.25	-0.75	1	-0.25	0.875	0.875	0	1	1	0	1	4	1	1	-1	5	1	1	0	1	0	0	0	1	-1	1	1	1	56	55-59	0
1309	49	21.49	87	167	81	13.1	14	0.4	0.4	1	1	2.25	-1.25	1.75	-0.5	1.625	1.5	0	1	1	0	3	4	1	1	2	5	1	1	0	1	0	0	0	1	-1	1	1	1	72	70-74	0
1310	58	22.94	73	126	70	13.1	12	0.25	0.32	1	0.6	-0.25	-0.5	-0.75	-0.5	-0.5	-1	0	0	0	0	1	-1	-1	1	1	-1	3	-1	0	1	0	0	0	1	-1	1	1	1	70	70-74	0
1311	52	20.83	87	133	61	20.1	19	0.16	0.16	1	1	2	-0.75	1.75	-0.5	1.625	1.5	0	0	1	0	1	4	1	1	-1	5	1	2	0	1	0	0	0	0	4	1	1	1	64	60-64	0
1312	54.25	18.34	87	148	84	15.1	14	0.32	0.32	1.2	1	2.25	-1.75	1.25	-1.75	1.375	0.375	0	1	1	0	1	4	1	1	-1	5	2	1	0	3	1	1	0	1	-1	1	1	0	67	65-69	0
1313	54	21.36	80	134	58	12.1	13	0.2	0.2	1	0.6	2.25	-1.75	2.25	-1	1.375	1.75	0	0	1	0	-1	4	-1	-1	1	5	2	-1	0	1	0	0	0	1	4	1	1	1	67	65-69	0
1314	53	24.2	78	158	76	13.1	12	0.63	0.4	0.8	0.8	0.5	-0.971	1	-1.5	0.5	0.25	0	1	1	0	1	4	1	1	-1	5	2	2	0	1	0	0	0	1	-1	1	1	1	67	65-69	0
1315	78	27.31	73	129	72	14.1	13	0.25	0.25	1	1	1.5	-0.75	2	-1.25	1.125	1.375	0	1	1	0	2	4	2	2	1	5	-1	1	0	1	0	0	-1	1	-1	1	1	0	64	60-64	0
1316	58	24.78	80	143	63	18.1	17	0.16	0.2	1	1	1.25	-0.5	1.25	-0.75	1	0.875	0	1	1	0	1	4	2	1	-1	1	1	3	0	1	0	0	0	1	-1	1	1	1	67	65-69	0
1317	67	26.5	78	147	82	12.1	14	0	0.125	0.3	1	3.75	-1.5	2.5	-0.75	3	2.125	0	1	1	0	1	4	4	3	1	5	2	2	0	1	0	0	0	1	-1	1	1	1	61	60-64	0
1318	89	38.52	84	139	92	12.1	12	0.5	0.5	1	1	-1.25	-2	-0.5	-2.5	-2.25	-1.75	0	1	1	1	-1	4	-1	2	1	5	2	1	0	1	0	0	0	-1	-1	1	1	1	58	55-59	0
1319	64	23.8	81	125	72	13.1	13	0.25	0.32	1	1	1	0.25	1.5	-0.939	1.125	1.5	0	0	0	0	1	4	1	2	2	5	1	1	1	1	0	0	1	1	1	1	1	1	58	55-59	0
1320	71.35	27.19	76	148	90	14.1	16	0.63	0.32	1	1	-7	-1.25	-9.75	-1.75	-7.625	-10.625	1	1	0	0	1	-1	1	1	-1	1	1	1	1	1	0	0	0	1	-1	1	1	1	57	55-59	0
1321	86.2	27.21	86	150	95	14.1	15	0.8	0.5	1.2	1	0.5	-0.75	0	-0.25	0.125	-0.125	0	1	1	0	3	4	4	-1	2	-1	1	1	-1	4	1	0	1	1	-1	1	1	0	54	50-54	0
1322	58	23.83	90	128	72	10.1	10	0.16	0.25	0.6	1	2.75	-4.75	2	-3.5	0.375	0.25	0	1	1	1	3	-1	2	2	2	2	1	1	1	2	1	1	-1	1	-1	1	1	0	80	80+	0
1323	74	29.64	80	173	93	10.1	11	0.2	0.16	1	1	2	-1.5	1.25	-0.5	1.25	1	0	1	1	0	1	4	1	1	-1	5	3	1	0	1	0	0	0	0	-1	1	1	0	73	70-74	0
1324	47.3	21.16	77	165	74	11.1	11	0.25	0.25	1	1	1.5	-1.5	2.5	-1.5	0.75	1.75	0	1	0	0	2	3	1	1	-1	5	2	1	0	1	0	0	0	1	-1	1	1	1	73	70-74	0
1325	58	23.83	81	143	86	17.1	18	0.2	0.25	1	1	1	-0.5	0.5	-0.25	0.75	0.375	0	1	1	0	1	4	1	1	-1	5	1	1	0	1	0	0	0	0	-1	1	1	1	72	70-74	0
1326	75.15	26	81	127	72	10.1	10	0.25	0.32	1	1	1.75	-0.75	1.25	-1.25	1.375	0.625	0	1	1	0	3	2	1	1	-1	5	1	1	0	3	1	1	0	1	-1	1	1	0	69	65-69	0
1327	47.25	19.92	77	155	85	15.1	15	0.25	0.16	1	1	1.5	-0.5	0.642	-0.939	1.25	0.193	0	1	1	0	1	4	1	1	-1	5	1	1	0	1	0	0	0	0	1	1	1	1	67	65-69	0
1328	46	21.88	71	134	66	10.1	10	0.2	0.25	0.6	1	1.25	-1.25	2.75	-2.25	0.625	1.625	0	0	1	0	1	4	1	1	-1	5	2	2	0	1	0	0	0	0	-1	1	1	1	67	65-69	0
1329	56	23.01	86	128	66	9.1	12	0.25	0.32	1	1	-0.25	-0.75	-0.25	-0.25	-0.625	-0.375	0	0	1	0	1	4	1	1	-1	5	1	1	0	1	0	0	0	0	-1	1	1	1	67	65-69	0
1330	72	24.91	75	153	83	16.1	16	0.25	0.25	1	1	2.25	-0.5	3	-1.5	2	2.25	0	1	0	0	3	3	-1	2	-1	5	2	1	0	4	1	0	1	1	-1	1	1	0	66	65-69	0
1331	60	22.04	74	163	84	11.1	10	0.25	0.25	1	1	1.5	-0.25	1.5	-0.5	1.375	1.25	0	1	1	0	1	4	1	1	-1	5	1	1	0	1	0	0	0	0	-1	1	1	1	65	65-69	0
1332	60	20.28	77	168	86	10.1	11	0.1	0.1	1	0.6	3	-0.5	3.75	-1.75	2.75	2.875	0	1	1	0	1	4	1	1	-1	5	1	1	0	1	0	0	0	1	-1	1	1	0	65	65-69	0
1333	65	23.88	92	159	86	15.1	16	0.4	0.32	1	1.2	0.75	-0.25	0.75	-0.25	0.625	0.625	0	1	1	0	1	4	1	1	-1	5	2	1	0	1	0	0	0	0	1	1	1	1	64	60-64	0
1334	68.75	25.25	72	154	73	17.1	15	0.25	0.25	0.6	0.5	0.75	-1.5	-0.25	-1.25	0	-0.875	0	1	1	0	2	4	2	1	-1	5	1	1	0	1	0	0	0	0	-1	1	1	1	61	60-64	0
1335	70.15	28.1	71	158	88	8.1	9	0.25	0.25	1	1	2	-0.75	2.25	-0.5	1.625	2	0	1	0	0	2	4	2	1	-1	5	1	1	0	2	1	0	1	1	4	1	1	0	59	55-59	0
1336	79	26.7	77	148	89	19.1	20	0.2	0.16	0.15	0.4	-2.25	-2	0.75	-1	-3.25	0.25	0	1	0	0	-1	-1	3	1	-1	-1	1	1	0	1	0	1	1	1	4	1	1	0	59	55-59	0
1337	93	29.68	96	145	92	10.1	10	0.32	0.4	1	1	0	1.5	0.5	1.25	0.75	1.125	0	1	1	0	3	1	1	1	-1	5	1	1	0	2	1	1	0	1	-1	1	1	0	53	50-54	0
1338	61.7	25.19	94	141	78	12.1	12	0.2	0.1	1	1	2.5	-0.971	8.5	-0.939	2.5	8.5	0	1	1	0	2	4	1	1	-1	5	1	1	0	1	0	1	1	1	-1	1	1	0	55	55-59	0
1339	76.95	31.62	71	146	91	16.1	16	0.25	0.25	0.8	0.8	1	-0.75	1	-0.939	0.625	1	0	1	0	0	2	4	2	1	-1	5	-1	1	0	2	1	1	1	1	-1	1	1	0	53	50-54	0
1340	61.65	24.85	91	145	97	18.1	17	0.2	0.32	1	1	1.25	-1	0.75	-2	0.75	-0.25	0	1	1	0	2	4	1	2	-1	5	1	2	0	2	1	0	0	1	-1	1	1	0	58	55-59	0
1341	56.3	24.53	91	123	74	16.1	15	0.4	0.32	1	1	-0.25	-0.25	0.25	-0.25	-0.375	0.125	0	0	0	0	1	4	-1	1	-1	5	-1	1	1	3	1	0	0	0	1	1	1	1	50	50-54	0
1342	99	30.05	74	128	71	11.1	12	0.5	0.63	1	1	-1	-0.971	-0.5	0.25	-1	-0.375	0	0	1	0	3	1	2	1	-1	5	3	1	0	4	1	1	0	1	-1	1	1	0	50	50-54	0
1343	77.55	28.31	84	151	84	20.1	19	0.25	0.32	1.5	1.5	0.25	-0.971	0	-0.939	0.25	0	0	1	0	0	1	4	2	1	-1	5	1	1	0	2	1	0	0	1	-1	1	1	0	50	50-54	0
1344	56.3	20.19	91	166	88	15.1	14	0.25	0.4	0.6	0.6	0	-2.75	-1.75	-1.25	-1.375	-2.375	0	1	1	0	3	-1	-1	-1	-1	-1	-1	-1	-1	-1	-1	-1	-1	-1	1	0	1	1	86	80+	0
1345	60	25.3	83	140	66	15.1	14	0.2	0.25	1	1	1.25	-1.25	1.5	-1.75	0.625	0.625	0	1	1	1	4	-1	1	-1	3	3	2	1	0	4	1	0	0	1	-1	0	1	1	85	80+	0
1346	59	24.24	69	102	57	14.1	15	0.5	0.5	0.5	1	2	-5	2.75	-1.5	-0.5	2	0	0	0	0	4	2	-1	1	-1	-1	1	1	0	1	0	0	0	1	4	0	1	0	85	80+	0
1347	70	31.96	75	150	75	15.1	14	0.4	0.25	1	0.8	0.75	-2	4.25	-1.25	-0.25	3.625	0	1	1	0	-1	-1	-1	-1	-1	-1	-1	-1	-1	-1	-1	-1	-1	-1	4	0	1	1	84	80+	0
1348	43.75	21.39	79	166	81	15.1	16	0.32	0.4	1	1	2	-1.5	2	-0.75	1.25	1.625	0	1	1	1	3	3	1	1	-1	-1	1	1	0	1	0	0	0	0	4	0	1	0	82	80+	1
1350	49.55	23.57	78	182	78	15.1	14	0.2	0	0.5	0.6	2.5	-0.75	3.25	-1.25	2.125	2.625	0	1	0	0	3	3	-1	-1	2	5	1	1	1	2	1	0	0	1	1	0	1	1	80	80+	0
1351	71.3	26.19	74	153	75	14.1	15	0.2	0.2	0.8	0.8	0	-0.75	1	-1.75	-0.375	0.125	0	1	1	0	-1	-1	-1	-1	-1	-1	-1	-1	-1	-1	-1	-1	-1	-1	-1	0	1	0	80	80+	0
1352	56	23.31	68	127	85	14.1	14	0.2	0.2	0.3	0.3	0.525	-0.971	0.642	-0.939	0.063	0.193	-1	1	0	1	3	-1	1	1	3	4	2	1	0	2	1	0	0	1	4	0	1	1	80	80+	0
1353	60	25.3	68	163	82	19.1	21	0.63	0.32	0.3	1	0.525	-0.971	0.5	-0.75	0.063	0.125	0	1	0	1	1	3	-1	1	-1	-1	1	1	0	1	0	0	0	0	-1	0	1	0	80	80+	0
1354	35.1	14.8	70	89	53	13.1	14	0.25	0.32	1	1	0.75	-0.5	0.25	-0.75	0.5	-0.125	0	0	0	0	2	3	1	1	2	-1	1	1	1	2	1	0	0	0	1	0	1	1	77	75-79	0
1355	60	22.04	81	145	77	17.1	14	0	0	1	1	3.5	-0.5	5	-2	3.25	4	0	1	1	0	-1	-1	-1	-1	-1	-1	-1	-1	-1	-1	-1	-1	-1	-1	-1	0	1	0	79	75-79	0
1356	76.15	27.63	82	156	85	26.1	29	0	0	1	1	3.75	-1.25	4.5	-1.5	3.125	3.75	0	1	1	1	3	1	-1	2	2	-1	-1	-1	0	1	0	0	-1	1	-1	0	1	0	78	75-79	1
1357	70.5	26.86	86	184	81	14.1	15	0.4	0.5	1	1	0.75	-1.5	0.75	-2.5	0	-0.5	0	1	0	1	3	-1	1	1	2	4	2	-1	0	2	1	0	0	1	2	0	1	0	77	75-79	0
1358	75	29.67	73	131	66	14.1	15	0.4	0.2	0.25	0.25	0.525	-0.971	0.642	-0.939	0.063	0.193	-1	1	0	1	3	1	3	1	3	-1	1	1	0	1	0	0	0	1	-1	0	1	0	77	75-79	0
1359	63	22.86	93	156	93	14.1	14	0.25	0.16	1	1	2	-0.5	1.5	-0.5	1.75	1.25	0	1	0	0	4	3	4	1	-1	5	3	2	1	1	0	0	0	1	6	0	1	0	78	75-79	0
1360	58	20.8	73	118	75	30.1	17	0.4	0.1	0.1	0.6	0	-2.5	-0.75	-2.25	-1.25	-1.875	0	0	0	0	4	-1	1	1	3	3	2	-1	0	3	1	1	-1	1	-1	0	1	0	76	75-79	1
1361	72	27.1	60	116	65	15.1	13	0.4	0.4	1	0.5	-3.5	-3	-6.75	-2.25	-5	-7.875	1	1	1	1	3	-1	-1	-1	3	1	1	1	0	1	0	1	0	1	4	0	1	0	76	75-79	0
1362	73	25.26	72	153	79	13.1	15	0.25	0.32	1	1	1	-0.971	0.25	-0.939	1	0.25	0	1	1	1	4	3	3	-1	3	-1	-1	-1	1	2	1	1	1	1	-1	0	1	0	75	75-79	0
1363	77	25.58	64	170	94	14.1	13	0.2	0.2	1	1	3.25	-1	3.75	-0.5	2.75	3.5	0	1	0	0	3	1	-1	1	2	5	2	2	1	3	1	0	0	0	-1	0	1	1	74	70-74	0
1364	62.65	26.76	75	114	59	14.1	14	0.16	0.125	0.8	0.8	2.25	-0.75	2.5	-0.75	1.875	2.125	0	0	0	0	3	3	-1	1	2	5	1	1	-1	2	1	0	0	0	-1	0	1	1	73	70-74	0
1365	73	33.78	91	126	76	13.1	13	0.5	0.5	0.5	1	-3	-1	-3.75	-0.939	-3.5	-3.75	0	0	0	1	3	1	1	1	-1	-1	3	3	0	-1	-1	0	0	0	-1	0	1	1	74	70-74	0
1366	87.3	32.86	97	139	88	17.1	17	0.63	0.63	1	1	-3.75	-1	-5	-1	-4.25	-5.5	0	0	0	1	4	3	2	3	2	5	1	1	0	1	0	0	0	0	-1	0	1	0	72	70-74	0
1367	50	21.64	80	120	63	14.1	14	0.5	0.32	1	1	3.75	-1.25	3	-1	3.125	2.5	0	0	0	0	2	3	-1	1	1	5	2	1	0	1	0	-1	-1	0	-1	0	1	1	72	70-74	0
1368	58	20.67	82	165	69	15.1	15	0.16	0.16	1	1	2.75	-1.75	2.25	-1	1.875	1.75	0	1	0	0	3	3	2	-1	-1	-1	1	1	0	2	1	0	0	1	-1	0	1	1	69	65-69	0
1369	61	23.24	70	145	78	17.1	17	0.1	0.2	0.6	1	2.5	-0.25	2.75	-0.25	2.375	2.625	0	1	0	0	3	3	1	1	2	5	1	1	0	1	0	1	1	1	4	0	1	0	55	55-59	0
1370	44	19.82	81	123	70	13.1	13	0.4	0.5	0.6	1	-2.5	-0.75	-1.25	-1	-2.875	-1.75	0	0	0	0	3	3	-1	3	-1	-1	1	1	0	2	1	0	0	0	6	0	1	1	67	65-69	0
1371	57	19.72	81	130	81	14.1	15	0.32	0.25	1	1	1.5	-0.25	1.5	-0.75	1.375	1.125	0	0	0	0	3	-1	-1	1	1	-1	1	1	1	4	1	1	1	1	-1	0	1	0	63	60-64	0
1372	65	24.46	61	126	65	14.1	14	0.8	0.8	1	1	-3.5	-2.25	-4.75	-0.5	-4.625	-5	0	0	0	1	4	3	4	1	2	-1	2	-1	0	2	1	1	1	1	-1	0	1	0	72	70-74	0
1373	53	22.06	72	154	78	14.1	13	0.8	0.8	1	1	-1.25	-1	-2	-1.25	-1.75	-2.625	0	1	1	1	3	1	-1	2	2	4	2	2	1	2	1	0	0	0	-1	0	1	1	58	55-59	0
1374	59	24.24	86	173	90	14.1	13	0.25	0.63	1	1	2.5	-2.25	1	-0.5	1.375	0.75	0	1	0	1	-1	1	1	1	-1	-1	1	1	1	2	1	0	0	0	-1	0	1	1	77	75-79	0
1375	62	25.48	81	165	80	15.1	15	0.4	0.125	0.5	0.3	0.525	-0.971	0.642	-0.939	0.063	0.193	-1	1	0	1	4	3	1	1	2	5	1	1	1	1	0	0	0	1	1	0	1	1	71	70-74	0
1376	63	25.89	68	136	66	15.1	13	0.32	0.2	1.2	1	0.75	-1.75	0.5	-1.25	-0.125	-0.125	0	1	0	0	3	3	4	-1	-1	5	1	1	0	2	1	0	0	0	4	0	1	0	80	80+	0
1377	43.8	20.27	78	138	47	14.1	12	0.5	0.4	1	0.6	0.75	-3.75	1.5	-3.75	-1.125	-0.375	0	1	0	0	2	3	-1	1	2	5	3	1	0	1	0	0	0	0	-1	0	1	1	93	80+	0
1378	64.45	27.53	66	132	66	9.1	10	0.25	0.1	1	0.04	0.25	-2.75	-0.5	-1.75	-1.125	-1.375	0	1	0	0	3	1	2	3	-1	5	1	2	0	2	1	0	0	0	-1	0	1	1	78	75-79	0
1379	58	23.53	73	110	63	18.1	16	0.32	0.32	1	1	0	-1	1.5	-1.75	-0.5	0.625	0	0	1	0	3	-1	-1	-1	-1	-1	-1	-1	1	2	1	1	-1	1	-1	0	1	0	74	70-74	0
1381	44.8	24.22	83	142	62	13.1	14	0.25	0.25	0.6	0.6	1.5	-1.25	2.25	-1	0.875	1.75	0	1	1	0	3	-1	-1	-1	-1	2	-1	-1	-1	-1	-1	-1	-1	-1	-1	0	1	1	86	80+	0
1382	41.75	19.06	91	109	62	12.1	13	0.5	0	1	0.1	-0.25	-0.75	0.642	-0.939	-0.625	0.193	0	0	0	0	3	1	-1	1	-1	-1	2	1	0	1	0	-1	-1	1	-1	0	1	1	84	80+	0
1383	66	21.07	66	129	75	13.1	14	0.16	0.125	0.6	0.6	3.75	-3.25	4.25	-2.5	2.125	3	0	0	0	1	4	3	-1	1	2	5	1	1	1	2	1	1	-1	1	-1	0	1	0	82	80+	0
1384	65	21.72	76	133	70	14.1	15	0.4	0.25	1	1	2	-0.75	2	-2	1.625	1	0	0	0	0	3	-1	1	1	3	-1	2	2	0	1	0	1	1	1	-1	0	1	0	80	80+	0
1386	50.75	21.68	68	121	55	15.1	14	0.25	0.4	0.6	0.5	4.5	-1.25	3.75	-1	3.875	3.25	0	1	1	1	4	3	1	1	3	4	1	1	0	1	0	0	0	0	-1	0	1	1	78	75-79	0
1387	72	29.59	77	137	74	13.1	12	0.25	0	0.6	0.4	2.25	-2.25	2	-1.75	1.125	1.125	0	1	0	0	3	3	-1	-1	-1	5	1	1	0	1	0	1	0	1	4	0	1	0	75	75-79	0
1388	53	18.78	75	132	79	11.1	10	0	0.4	0.02	0.5	0.75	-0.75	-2.25	-0.75	0.375	-2.625	0	0	1	0	-1	-1	-1	-1	-1	-1	-1	-1	-1	-1	-1	-1	-1	-1	2	0	1	0	75	75-79	0
1389	46	17.53	82	136.051	75.833	14.1	15	0.25	0.25	1	1	3.5	-1.25	3	-0.75	2.875	2.625	0	1	0	0	3	1	1	-1	-1	-1	2	1	0	1	0	0	0	0	-1	0	1	1	75	75-79	0
1390	63.25	22.68	86	151	64	14.1	15	0.8	0.5	0.5	0.6	-1.75	-0.75	-1.5	-1.25	-2.125	-2.125	0	1	0	0	3	3	1	1	-1	2	1	1	0	1	0	1	0	0	-1	0	1	1	74	70-74	0
1391	58	24.78	108	164	73	9.1	10	0.63	0.8	0.4	0.3	-1.25	-1	-1.75	-1.5	-1.75	-2.5	0	1	0	1	3	-1	2	1	2	5	2	2	1	4	1	0	0	0	2	0	1	0	72	70-74	0
1392	60	27.03	70	153	61	16.1	19	0.4	0	1	0.06	1	-0.25	5.25	-4.25	0.875	3.125	0	1	0	0	2	4	4	1	-1	5	1	1	1	2	1	0	0	0	4	0	1	1	71	70-74	0
1393	67	28.25	69	122	67	11.1	14	0.8	0.63	1	1	1.5	-0.5	0.5	-0.25	1.25	0.375	0	1	1	0	3	3	-1	1	-1	-1	1	1	0	1	0	0	0	0	4	0	1	1	70	70-74	0
1394	75	28.4	88	130	67	18.1	15	0.4	0.25	1	1	0.25	-1.25	0.5	-1.25	-0.375	-0.125	0	0	0	0	3	1	1	1	2	4	3	-1	0	4	1	0	1	1	-1	0	1	1	70	70-74	0
1395	49	22.37	67	117	47	15.1	14	0.32	0.2	0.6	1	0	-2.5	2.5	-1.25	-1.25	1.875	0	0	0	0	3	3	2	1	2	5	3	1	1	2	1	0	0	0	-1	0	1	1	68	65-69	0
1396	64	23.8	63	99	56	16.1	13	0.2	0.16	1	1	4	-1.25	3.75	-0.5	3.375	3.5	0	0	0	0	-1	1	3	1	2	-1	1	1	0	2	1	1	0	-1	4	0	1	0	65	65-69	0
1397	75.15	30.1	95	159	101	15.1	15	0.2	0.16	1	1	2	-1.25	1.75	-1	1.375	1.25	0	1	1	0	-1	-1	-1	-1	-1	-1	-1	-1	-1	-1	-1	-1	-1	-1	-1	0	1	0	80	80+	0
1398	73	27.48	75	142	80	10.1	11	0.5	0.5	1.2	1.5	0.5	-0.75	0	-0.75	0.125	-0.375	0	1	0	0	4	-1	2	1	2	3	2	2	1	2	1	1	1	1	2	0	1	0	63	60-64	0
1399	47	19.56	81	136	83	13.1	14	0.5	0.4	1	1	1.25	-1.25	1.25	-1	0.625	0.75	0	1	1	0	3	1	-1	-1	2	4	-1	-1	-1	-1	-1	-1	-1	-1	-1	0	1	1	61	60-64	0
1400	67	26.17	88	159	85	15.1	14	0.5	0.4	1.2	1	1	-0.971	1	-0.25	1	0.875	0	1	1	1	3	3	1	1	-1	-1	1	1	-1	4	1	0	0	1	-1	0	1	1	59	55-59	0
1401	68.5	28.15	80	146	86	14.1	13	0.32	0.25	1	1	0	-1	-3.25	-1	-0.5	-3.75	0	1	1	0	-1	-1	-1	-1	-1	-1	-1	-1	-1	-1	-1	-1	-1	-1	4	0	1	1	58	55-59	0
1403	57	22.83	80	104	66	14.1	15	0.32	0.5	1	1	1	-0.971	0.75	-0.5	1	0.5	0	0	1	0	4	1	1	1	-1	-1	2	2	0	1	0	-1	-1	-1	4	0	1	1	55	55-59	0
1404	58	25.1	73	142	82	14.1	14	0.8	0.8	0.4	0.4	-11	-0.75	-11	-2	-11.375	-12	1	1	0	0	4	3	1	1	3	4	2	1	0	2	1	0	0	0	-1	0	1	1	73	70-74	0
1405	48	20.78	67	100	51	15.1	14	0.32	0.16	1	1	4.25	-1.5	3.75	-1	3.5	3.25	0	1	0	0	3	3	1	-1	2	-1	2	1	1	3	1	0	0	0	-1	0	1	1	65	65-69	0
1406	63	20.34	68	126	70	12.1	13	0.4	0.5	1	1	0.75	-2.5	0	-1	-0.5	-0.5	0	0	0	0	3	3	-1	1	2	5	1	1	1	2	1	0	1	0	4	0	1	0	68	65-69	0
1407	52	21.37	73	126	64	16.1	20	0.32	0.32	1	1	0.75	-0.5	0.75	-0.939	0.5	0.75	0	0	0	0	3	3	2	1	2	5	2	1	1	1	0	0	0	0	-1	0	1	1	67	65-69	0
1408	60.4	24.82	90	122	60	14.1	16	0.32	0.25	1	1	2.5	-1.5	2.75	-1.25	1.75	2.125	0	0	1	0	3	1	-1	1	2	5	1	1	-1	-1	-1	0	1	0	-1	0	1	0	83	80+	0
1409	51	24.26	64	108	43	13.1	13	0.25	0.63	0.8	0.5	0.525	-0.971	0.642	-0.939	0.063	0.193	-1	1	0	0	3	3	-1	-1	-1	-1	1	1	0	1	0	0	-1	0	4	0	1	0	91	80+	0
1410	45.2	16.01	88	114	67	17.1	14	0.283	0.284	0.4	0.3	-1.5	-2	-1.75	-0.75	-2.5	-2.125	0	0	0	0	4	3	1	1	-1	1	1	1	0	1	0	1	0	1	-1	0	1	0	86	80+	0
1411	53	19.95	81	143	74	13.1	14	0.25	0.32	0.04	0.06	0.525	-0.971	0.642	-0.939	0.063	0.193	-1	1	1	0	4	3	1	-1	-1	-1	-1	-1	0	1	0	0	0	0	2	0	1	1	91	80+	0
1412	59	21.94	80	108	55	14.1	13	0.32	0.32	0.5	0.3	2.25	-1.75	0.5	-1.25	1.375	-0.125	0	0	0	0	2	3	2	1	-1	-1	2	1	0	2	1	0	0	1	4	0	1	0	91	80+	0
1413	58	24.78	72	120	58	14.1	14	0.5	0.5	0.6	0.6	0.25	-2.5	-0.25	-2.5	-1	-1.5	0	1	0	0	2	4	-1	1	1	5	1	1	0	1	0	0	-1	-1	2	0	1	1	82	80+	0
1414	63	23.57	74	145	58	16.1	14	0.25	0.32	1	1	1.5	-0.75	1.5	-0.25	1.125	1.375	0	1	0	0	3	3	2	-1	-1	-1	1	1	0	3	1	0	0	1	4	0	1	0	82	80+	0
1415	46	19.15	76	129	61	20.1	21	0.4	0.4	1	1	2	-4.75	-0.75	-2	-0.375	-1.75	0	0	0	0	3	1	3	-1	2	-1	2	1	0	1	0	1	0	1	4	0	1	0	80	80+	0
1416	37	20	98	136.051	75.833	18.1	18	0.4	0.32	0.1	0.1	0.525	-0.971	0.642	-0.939	0.063	0.193	-1	0	0	0	4	3	1	1	-1	-1	1	1	0	1	0	0	0	1	2	0	1	1	79	75-79	0
1417	72.3	24.73	93	126	82	15.1	14	0.25	0.25	1	1	2.25	-0.5	2	-0.25	2	1.875	0	0	0	0	3	3	-1	1	2	3	3	2	1	2	1	1	0	1	4	0	1	0	75	75-79	0
1418	56	23.01	82	136	63	15.1	14	0.25	0.4	1	1	2	-2	2.75	-1.75	1	1.875	0	0	0	0	3	3	1	1	3	-1	2	1	0	3	1	0	0	0	2	0	1	1	73	70-74	0
1419	54	22.19	72	136	71	14.1	15	0.2	0.25	1	1	2.5	-1.25	2	-1	1.875	1.5	0	0	0	0	3	3	2	3	-1	-1	2	1	0	1	0	0	0	0	4	0	1	1	73	70-74	0
1420	30	15.98	73	120	67	14.1	13	0.2	0.25	1	1	3	-1.5	0	-2.25	2.25	-1.125	0	0	0	0	2	3	2	-1	-1	-1	1	-1	0	1	0	0	0	0	4	0	1	1	72	70-74	0
1421	47	19.82	75	125	67	13.1	13	0.2	0.32	1	1	1.75	-0.75	1.75	-1.5	1.375	1	0	0	0	0	3	1	-1	1	-1	4	2	2	0	1	0	0	0	0	2	0	1	1	71	70-74	0
1422	60	25.97	80	135	69	15.1	14	0.2	0.25	1	1	1.75	-1	1	-0.25	1.25	0.875	0	1	0	0	3	3	1	1	-1	-1	1	1	0	3	1	0	0	1	2	0	1	1	70	70-74	0
1423	67	23.46	77	137	80	13.1	14	0.25	0.2	1	1	1	-1	2.25	-0.25	0.5	2.125	0	0	1	1	3	3	-1	1	3	5	3	1	1	3	1	0	0	-1	4	0	1	0	68	65-69	0
1424	57	23.12	81	120	65	15.1	16	0.16	0.25	1	1	1.75	-1	1.75	-0.75	1.25	1.375	0	0	1	0	2	4	1	-1	-1	-1	1	1	0	1	0	0	0	0	-1	0	1	1	63	60-64	0
1425	75	24.21	63	110	67	20.1	19	0.25	0.5	1	1	6.5	-5.75	0.75	-0.75	3.625	0.375	0	1	0	0	3	1	-1	1	2	5	2	-1	-1	2	1	-1	-1	1	4	0	1	0	62	60-64	0
1426	44	20.36	77	99	60	14.1	13	0.16	0.16	1	1	2	-0.75	2.25	-1	1.625	1.75	0	0	1	0	3	-1	-1	-1	-1	-1	2	-1	-1	-1	-1	-1	-1	-1	4	0	1	1	58	55-59	0
1427	58	24.78	76	131	86	14.1	14	0.8	0.8	1	1	-0.5	-2.25	-1	-3.5	-1.625	-2.75	0	1	0	1	4	1	-1	-1	-1	-1	2	-1	-1	2	1	0	0	0	3	0	1	1	59	55-59	0
1428	68	26.9	75	150	89	14.1	14	0.25	0.25	0.5	0.6	0.5	-0.75	1	-1.5	0.125	0.25	0	1	0	0	1	4	2	1	-1	-1	2	1	0	1	0	0	0	0	2	0	1	0	74	70-74	0
1429	66	23.67	90	126	82	14.1	17	0.2	0.25	1	1	1.5	-1	1.25	-0.5	1	1	0	0	0	0	3	3	1	3	-1	-1	2	1	1	3	1	1	1	1	4	0	1	0	66	65-69	0
1430	52	21.37	75	152	63	14.1	13	0.125	0.125	0.3	0.6	-5.75	-3	1.5	-1.5	-7.25	0.75	1	1	1	0	3	3	-1	1	3	-1	2	1	-1	2	1	0	0	0	4	0	1	1	75	75-79	0
1431	46	20.86	69	144	72	14.1	13	0.4	0.25	1	1	2	-2.25	4	-2.5	0.875	2.75	0	1	0	0	3	-1	-1	1	-1	5	1	1	0	1	0	0	0	0	4	0	1	1	83	80+	1
1432	72	24.91	67	170	114	14.1	15	0.25	0.32	1	1	2	-0.75	2.25	-0.75	1.625	1.875	0	1	0	0	3	3	-1	1	3	5	1	-1	0	4	1	1	1	1	-1	0	1	0	80	80+	0
1433	44	17.19	88	157	74	13.1	13	0.283	0.2	0.04	0.5	1.75	-0.5	1.75	-2	1.5	0.75	0	1	1	0	3	3	-1	1	-1	-1	2	1	0	1	0	0	0	1	-1	0	1	0	79	75-79	0
1434	61	24.13	85	151	58	15.1	14	0.5	0.8	1	1	1.25	-1.25	1	-1.5	0.625	0.25	0	1	1	0	4	1	3	1	3	-1	1	2	0	1	0	0	0	0	7	0	1	0	82	80+	0
1436	75	31.22	83	106	69	14.1	14	0.25	0.25	1	1	2.75	-0.5	3.5	-1	2.5	3	0	1	0	0	2	4	2	2	1	5	2	2	0	1	0	0	0	0	2	0	1	1	75	75-79	0
1437	68	29.82	90	132	68	18.1	17	0.8	0.8	1	0.8	1	-2.25	-0.25	0.75	-0.125	0.125	0	1	1	0	3	3	-1	2	-1	5	2	1	-1	2	1	0	-1	0	2	0	1	0	77	75-79	0
1438	56	21.21	84	117	57	14.1	14	0.4	0.4	0.8	0.6	1.75	-2.25	1	-0.75	0.625	0.625	0	0	1	1	3	3	1	1	2	5	1	-1	1	3	1	0	-1	-1	-1	0	1	1	74	70-74	0
1439	55	25.8	75	136	69	14.1	14	0.25	0.2	0.5	0.5	5.25	-0.5	4.5	-0.75	5	4.125	0	1	0	0	3	3	-1	-1	2	4	1	1	1	3	1	0	0	0	2	0	1	0	73	70-74	0
1440	61.5	21.03	77	118	62	15.1	15	0.25	0.32	1	1	2	-0.25	0.75	-0.25	1.875	0.625	0	0	1	0	4	3	-1	1	3	3	1	1	0	3	1	0	0	1	-1	0	1	0	72	70-74	0
1441	56	19.84	72	142	66	13.1	14	0.16	0.125	1	1	3.25	-0.25	2.75	-0.939	3.125	2.75	0	1	0	0	4	1	3	1	-1	-1	1	-1	0	2	1	0	0	0	-1	0	1	0	70	70-74	0
1442	47	20.08	79	157	77	11.1	12	0.2	0	1	1	2.75	-0.25	3.5	-1.25	2.625	2.875	0	1	0	1	-1	-1	-1	-1	-1	-1	2	-1	-1	-1	-1	-1	-1	1	3	0	1	0	70	70-74	0
1443	53	21.5	75	143	80	15.1	14	0.25	0.25	1	1	0.525	-0.971	0.642	-0.939	0.063	0.193	-1	1	1	0	3	3	2	1	-1	-1	2	1	0	1	0	0	0	1	-1	0	1	1	70	70-74	0
1444	65	25.08	84	115	63	15.1	14	0.8	0.8	0.6	0.6	-13	-1.5	-9	-0.25	-13.75	-9.125	1	0	1	0	3	1	1	1	2	-1	-1	-1	1	3	1	-1	-1	-1	-1	0	1	0	70	70-74	0
1445	42	18.42	83	127	60	14.1	15	0.8	0.63	1	1	-1	-0.75	-0.25	-0.75	-1.375	-0.625	0	0	0	0	3	-1	-1	1	-1	-1	3	1	-1	4	1	0	0	1	4	0	1	1	68	65-69	0
1446	60	25.63	70	163	92	16.1	14	0.16	0.16	1	1	2.75	-2.25	2.25	-1.25	1.625	1.625	0	1	0	0	4	1	1	1	3	3	2	1	1	3	1	0	0	1	2	0	1	1	67	65-69	0
1447	46	18.9	82	139	46	15.1	14	0.2	0.16	1	1	1.5	-0.25	1.75	-0.5	1.375	1.5	0	1	0	0	3	3	-1	3	3	-1	-1	1	0	2	1	0	0	1	2	0	1	1	65	65-69	0
1448	77	25.73	73	131	78	14.1	15	0.4	0.32	1	1	1.75	-0.25	-2	-0.75	1.625	-2.375	0	0	0	0	3	3	1	-1	-1	-1	2	1	1	4	1	0	0	0	3	0	1	0	67	65-69	0
1449	65	24.77	75	120	75	15.1	14	0.63	0.5	1.2	1.2	1.25	-0.75	1.25	-0.75	0.875	0.875	0	0	0	0	3	-1	-1	-1	2	3	-1	-1	-1	-1	-1	0	-1	-1	2	0	1	0	65	65-69	0
1450	51	20.96	105	170	77	15.1	15	0.25	0.4	1	1	3	-0.75	3.5	-1.75	2.625	2.625	0	1	0	0	3	3	3	-1	-1	-1	3	-1	1	-1	-1	0	0	0	2	0	1	1	53	50-54	0
1451	56	21.6	69	149	77	15.1	17	0.5	0.4	1	1	0	-1.25	0	-0.5	-0.625	-0.25	0	1	0	0	3	1	2	-1	2	2	2	-1	1	2	1	-1	-1	-1	-1	0	1	0	62	60-64	0
1452	59	21.41	93	135	78	14.1	15	0.4	0.8	0.5	0.8	-3.5	-0.25	-4.75	-0.939	-3.625	-4.75	0	0	0	0	4	3	-1	1	3	4	2	2	0	2	1	0	0	1	4	0	1	1	61	60-64	0
1453	50	20.81	71	106	73	14.1	14	0.8	0.4	1	1	-2.25	-0.25	-2.5	-0.25	-2.375	-2.625	0	1	0	0	3	1	1	1	2	5	2	1	1	2	1	0	0	0	-1	0	1	1	59	55-59	0
1454	77	26.96	73	130	90	14.1	14	0.32	0.2	1	1	1	-1.25	1.5	-1.5	0.375	0.75	0	1	0	0	2	4	-1	1	-1	-1	2	1	0	2	1	1	0	1	2	0	1	0	56	55-59	0
1455	75	24.21	65	170	90	11.1	10	0.4	0.5	0.5	0.3	-0.75	-5	-1.5	-1.25	-3.25	-2.125	0	1	1	1	4	3	2	1	3	2	-1	-1	0	4	1	0	0	1	2	0	1	0	76	75-79	0
1456	68	24.68	83	111	64	15.1	14	0.32	0.25	1.2	1.2	0	-1	0	-0.75	-0.5	-0.375	0	0	0	0	3	1	-1	-1	3	4	2	-1	0	4	1	0	0	1	2	0	1	1	50	50-54	0
1457	48	19.72	94	124	64	13.1	15	0.25	0.25	1	1	1.25	-1	1.25	-0.75	0.75	0.875	0	0	0	0	3	3	1	1	2	5	3	1	1	3	1	0	0	0	-1	0	1	1	65	65-69	0
1458	58	21.56	67	103	58	13.1	13	0.32	0.16	1	1	1.75	-0.5	1.5	-0.5	1.5	1.25	0	0	1	0	3	3	2	2	-1	-1	2	1	0	2	1	0	0	-1	2	0	1	0	62	60-64	0
1459	57	21.45	70	117	73	17.1	19	0.2	0.16	1	1	2.5	-0.75	2	-0.939	2.125	2	0	1	0	0	3	3	1	-1	-1	-1	1	1	0	1	0	0	0	0	2	0	1	1	65	65-69	0
1460	62.4	25.64	76	125	55	14.1	16	0.25	0.25	0.6	0.6	2	-1.5	2	-1	1.25	1.5	0	1	1	1	-1	3	1	1	2	4	3	1	1	3	1	0	0	0	2	0	1	1	78	75-79	0
1461	51	22.37	50	154	76	13.1	14	0.25	0	0.5	0.4	1.25	-0.5	3.5	-1.5	1	2.75	0	1	1	0	-1	-1	-1	-1	-1	-1	-1	-1	-1	-1	-1	-1	-1	-1	2	0	1	1	86	80+	0
1462	58	22.1	79	136	87	15.1	15	0.25	0.25	0.5	0.8	1.5	-1	2.5	-0.75	1	2.125	0	1	0	0	1	4	1	1	-1	5	1	1	0	1	0	-1	-1	-1	4	0	1	1	80	80+	0
1463	54	26.04	79.08	136.051	75.833	15.1	13	0.32	0.32	0.12	0.15	0.525	-0.971	-2	-1.5	0.063	-2.75	0	0	0	0	1	3	1	3	-1	-1	1	1	0	1	0	0	0	1	2	0	1	1	79	75-79	0
1464	65	21.72	62	124	54	17.1	15	0.25	0.4	1	1	1.75	-0.75	0.642	-0.939	1.375	0.193	0	0	0	0	3	3	2	-1	3	-1	1	1	0	1	0	1	1	1	2	0	1	0	77	75-79	0
1465	63	24.01	103	135	65	16.1	14	0.32	0.32	1	1	1.5	-1.25	1.5	-1.5	0.875	0.75	0	0	1	0	3	1	1	-1	-1	1	1	1	1	2	1	0	0	1	2	0	1	1	75	75-79	0
1466	44.9	19.96	86	131	73	16.1	14	0.4	0.5	1	0.4	-1.75	-2	-4.25	-0.75	-2.75	-4.625	0	0	0	0	2	4	1	-1	-1	-1	1	1	0	2	1	0	0	0	2	0	1	1	73	70-74	0
1467	43	21.33	66	143	78	16.1	15	0.25	0.32	1	1	1.5	-0.25	2.5	-1.5	1.375	1.75	0	1	0	0	2	4	2	1	2	-1	1	1	0	1	0	0	0	0	2	0	1	1	70	70-74	0
1468	62	23.34	74	116	74	14.1	14	0.1	0.1	0.6	0.5	2.75	-1.5	2.25	-2.75	2	0.875	0	0	0	0	2	3	-1	3	2	4	1	1	0	1	0	0	0	1	2	0	1	1	69	65-69	0
1469	54	22.19	87	141	87	14.1	14	0.25	0.4	1	1	1.25	-0.25	1.5	-0.25	1.125	1.375	0	1	1	0	3	1	-1	1	-1	3	3	-1	-1	3	1	0	0	-1	2	0	1	1	65	65-69	0
1470	70	29.14	67	140	89	15.1	15	0.16	0.16	1	1	1.5	-0.5	1.5	-0.75	1.25	1.125	0	1	0	0	2	3	1	3	1	-1	1	1	1	3	1	0	1	1	2	0	1	1	62	60-64	0
1471	65	24.77	86	152	100	15.1	15	0.63	0.63	1	1	1.25	-1.5	0.5	-1	0.5	0	0	1	0	0	2	3	1	1	2	5	1	1	1	2	1	0	1	1	4	0	1	1	64	60-64	0
1472	63	24.3	106	139	80	15.1	17	0.25	0.32	1	1	3	-2	2	-1.25	2	1.375	0	1	1	0	3	1	1	-1	-1	-1	2	1	0	3	1	-1	-1	-1	2	0	1	0	74	70-74	0
1473	64	21.38	66	124	73	13.1	12	0.4	0.4	1	1	-0.25	-0.75	-0.5	1.25	-0.625	0.125	0	1	0	0	4	3	1	1	3	-1	3	1	0	2	1	1	1	1	4	0	1	0	69	65-69	0
1474	67	24.91	70	135	83	14.1	14	0.4	0.32	1	1	2.25	-0.75	2.25	-0.75	1.875	1.875	0	0	1	1	3	-1	1	1	2	5	3	1	0	2	1	0	0	0	-1	0	1	1	68	65-69	0
1475	63	21.8	71	121	68	13.1	13	0.4	0.32	1	1	1.5	-0.75	1.5	-0.5	1.125	1.25	0	0	0	0	3	3	1	1	3	-1	1	1	0	2	1	0	0	0	-1	0	1	0	62	60-64	0
1476	69	26.29	76	105	71	14.1	14	0.25	0.5	1	1	1.25	-1.5	0.75	-1.5	0.5	0	0	1	0	0	4	3	-1	1	3	4	2	2	1	2	1	1	1	1	4	0	1	0	72	70-74	0
1477	54	18.25	91	133	78	13.1	13	0.25	0.25	0.5	0.12	-5.5	-1.25	0.642	-0.939	-6.125	0.193	1	0	0	0	3	-1	1	2	1	5	2	1	0	1	0	0	0	0	2	0	1	0	82	80+	1
1478	56	22.43	64	113	64	14.1	14	0.4	0.25	1	1	1	-0.5	3	-0.939	0.75	3	0	0	0	0	2	3	-1	1	2	5	2	1	0	1	0	0	0	0	4	0	1	1	82	80+	0
1479	76	25.39	85	152	60	17.1	15	0.32	0.25	0.8	0.6	2.5	-1.75	-0.25	-1.25	1.625	-0.875	0	1	0	0	3	3	-1	1	-1	-1	1	1	0	1	0	0	0	0	2	0	1	0	81	80+	0
1480	50	24.8	101	128	72	14.1	14	0.25	0.25	1	1	2	-0.5	2	-0.25	1.75	1.875	0	0	0	0	3	3	-1	3	2	-1	1	1	0	1	0	0	0	0	2	0	1	1	76	75-79	0
1481	68	29.05	96	126	64	14.1	14	0.32	0.32	0.5	0.3	4	-2	0.642	-0.939	3	0.193	0	0	0	0	2	4	1	1	1	4	1	1	0	1	0	0	0	1	-1	0	1	0	77	75-79	0
1482	48	20.24	85	148	85	21.1	18	0.32	0.4	1	1	2.75	0.5	2.25	1.25	3	2.875	0	1	0	1	3	3	3	1	-1	-1	3	1	0	2	1	0	0	1	4	0	1	1	74	70-74	0
1483	58	21.83	77	139	76	14.1	15	0.32	0.32	0.6	0.6	0.25	-1.5	-1	-0.5	-0.5	-1.25	0	1	0	0	3	4	1	1	-1	5	1	1	0	1	0	0	0	1	4	0	1	1	70	70-74	0
1484	53.4	22.52	80	143	78	13.1	12	0.25	0.25	1	1	2.5	-1.5	2	-1.5	1.75	1.25	0	1	0	0	3	3	-1	1	2	4	2	1	0	1	0	0	0	0	2	0	1	1	70	70-74	0
1486	58	22.1	85	128	78	14.1	13	0.5	0.16	1	1	2	-0.75	2	-0.5	1.625	1.75	0	0	0	0	3	-1	2	-1	2	5	2	1	1	2	1	0	0	1	-1	0	1	1	66	65-69	0
1487	53	20.2	77	120	72	17.1	18	0.25	0.25	0.6	1	2.5	-0.25	2	-0.25	2.375	1.875	0	0	0	0	2	3	2	1	-1	-1	-1	-1	-1	-1	-1	-1	-1	-1	4	0	1	1	64	60-64	0
1488	61	22.41	73	134	87	15.1	15	0.25	0.32	1	1	0.75	-1.25	1	-0.75	0.125	0.625	0	0	1	0	1	2	2	1	-1	-1	-1	-1	-1	-1	-1	-1	-1	-1	-1	0	1	0	64	60-64	0
1489	66	24.24	72	111	67	18.1	15	0.4	0.5	1	1	2.25	-1	2	-0.5	1.75	1.75	0	0	0	0	3	3	1	1	2	5	3	1	1	2	1	1	1	1	2	0	1	0	62	60-64	0
1490	64	25.32	65	97	55	14.1	14	0.32	0.32	1	1	1.75	-0.971	2.5	-1	1.75	2	0	0	0	0	3	1	1	1	3	5	3	-1	1	3	1	0	0	0	-1	0	1	1	61	60-64	0
1491	63	25.24	103	128	72	15.1	14	0.5	0.32	1.2	1.2	0.75	-0.5	0.5	-0.5	0.5	0.25	0	0	1	0	3	3	1	1	-1	-1	2	1	0	2	1	0	0	1	4	0	1	1	58	55-59	0
1492	60	25.3	76	132	71	16.1	13	0.8	0.4	1	1	1.75	-0.75	1.25	-0.5	1.375	1	0	0	0	0	3	3	1	1	2	-1	1	1	0	2	1	-1	-1	-1	-1	0	1	1	58	55-59	0
1493	63	26.91	76	122	75	14.1	13	0.2	0.16	1	1	1.5	-0.25	2	-0.5	1.375	1.75	0	0	1	0	-1	-1	1	2	2	2	1	1	1	2	1	-1	-1	-1	2	0	1	1	58	55-59	0
1494	44.8	18.41	82	110	64	16.1	18	0.4	0.5	1	1	-4.5	-1.5	-4.5	-2	-5.25	-5.5	0	0	0	0	4	3	2	2	2	-1	2	2	1	2	1	0	0	1	2	0	1	1	55	55-59	0
1495	58	21.56	75	136.051	75.833	14.1	14	0.63	0.4	1.2	1	1	-0.5	0.5	-0.25	0.75	0.375	0	0	0	0	4	3	2	1	3	5	1	1	0	3	1	0	1	1	-1	0	1	1	55	55-59	0
1496	56	20.57	75	128	62	14.1	14	0.8	0.8	1	0.4	0.75	-0.5	8	-3	0.5	6.5	0	0	0	0	4	1	-1	1	3	1	2	-1	1	2	1	-1	-1	-1	-1	0	1	1	55	55-59	0
1497	63	25.56	71	121	64	14.1	15	0.8	0.8	1.2	1.2	0.75	-0.25	1	-0.5	0.625	0.75	0	0	0	0	3	4	-1	1	-1	-1	2	1	0	4	1	0	0	0	2	0	1	1	51	50-54	0
1498	68	23.26	92	174	103	15.1	14	0.25	0.32	1.2	1.2	0.5	-0.971	1	-0.939	0.5	1	0	1	0	0	3	1	4	1	2	4	1	1	0	4	1	1	1	1	2	0	1	0	51	50-54	0
1499	61	27.85	70	162	71	20.1	19	0.4	0.4	1	1	0.25	-1.5	1.5	-1.25	-0.5	0.875	0	1	1	0	3	1	-1	1	2	4	1	1	-1	-1	-1	0	-1	0	4	0	1	1	73	70-74	0
1500	48	20.5	92	112	66	14.1	12	0.32	0.32	0.8	0.6	2.75	-1.25	2.5	-1.25	2.125	1.875	0	0	1	0	2	3	-1	3	-1	-1	-1	-1	-1	-1	-1	-1	-1	-1	2	0	1	1	70	70-74	0
1502	47	17.47	62	127	58	13.1	12	0.4	0.25	0.5	0.3	-1.75	-2.5	-0.25	-0.75	-3	-0.625	0	1	0	0	2	-1	1	1	2	-1	3	2	0	2	1	1	0	0	-1	0	1	0	87	80+	0
1503	39	21.4	70	81	36	13.1	13	0.5	0.5	0.6	0.5	0.25	-1.25	0.25	-0.75	-0.375	-0.125	0	1	1	1	3	3	3	1	-1	-1	1	1	0	2	1	0	0	1	4	0	1	1	75	75-79	0
1504	64	26.3	64	135	70	14.1	14	0.125	0.2	1	1	2.5	-0.971	2.75	-0.5	2.5	2.5	0	1	0	0	3	4	1	3	-1	-1	1	1	1	3	1	0	0	1	-1	0	1	1	55	55-59	0
1505	53	22.06	89	145	73	15.1	14	0.25	0.2	1	1	3	-1	1.75	-0.25	2.5	1.625	0	1	1	1	2	4	-1	1	1	-1	3	1	0	1	0	0	0	0	-1	0	1	1	73	70-74	0
1506	65	26.71	81	100	62	15.1	14	0.32	0.32	1	1	3.5	-0.5	4.25	-1.25	3.25	3.625	0	0	0	0	3	-1	-1	1	-1	-1	1	1	0	2	1	0	0	0	1	0	1	1	71	70-74	0
1507	55	23.81	77	131	79	14.1	14	0.16	0.16	1	1	0.5	-0.25	1	-1	0.375	0.5	0	0	0	0	3	4	1	1	-1	5	1	1	0	1	0	-1	-1	1	-1	0	1	1	60	60-64	0
1508	40	16.65	73	97	48	14.1	13	0.5	0.8	1	1	-2.5	-0.75	-1.5	-0.5	-2.875	-1.75	0	0	0	0	3	-1	2	1	-1	-1	2	1	0	2	1	0	0	0	-1	0	1	1	60	60-64	0
1509	41	18.47	64	136	58	14.1	14	0.25	0.32	1	1	1	-0.25	1.5	-0.25	0.875	1.375	0	0	0	0	1	4	-1	1	1	5	2	1	0	1	0	0	0	0	-1	0	1	1	84	80+	0
1511	62	21.97	78	141	78	13.1	13	0.5	0.5	1	1	-0.5	-1	-1.25	-0.75	-1	-1.625	0	1	0	0	4	3	2	2	3	-1	2	1	0	2	1	1	0	1	-1	0	1	0	77	75-79	0
1512	61	26.75	92	136	65	15.1	14	0.4	0.25	0.8	1	1.25	-1.75	1.5	-2.5	0.375	0.25	0	1	1	1	3	1	-1	1	2	-1	3	1	0	1	0	0	0	1	1	0	1	1	75	75-79	0
1513	44	18.08	73	120	62	18.1	19	0.8	0.8	1	1	0.25	-1.75	1.5	-0.75	-0.625	1.125	0	1	1	0	4	3	2	3	3	-1	2	1	0	3	1	0	0	0	-1	0	1	1	74	70-74	0
1514	53	21.23	73	113	61	14.1	13	0.16	0.16	1	1	1.5	-0.5	4.5	-0.25	1.25	4.375	0	0	1	0	2	3	-1	1	1	5	2	2	0	4	1	0	0	0	-1	0	1	1	72	70-74	0
1515	57	27.11	96	124	79	14.1	15	0.8	0.8	0.6	0.6	-1.5	-1.25	-1.75	-1.25	-2.125	-2.375	0	0	0	0	3	1	1	1	-1	5	1	1	0	1	0	0	0	0	-1	0	1	1	72	70-74	0
1516	64	23.8	73	158	92	15.1	14	0.5	0.4	1	1	-0.25	-1	0.5	-1.25	-0.75	-0.125	0	1	0	0	3	-1	-1	-1	-1	4	3	3	1	2	1	1	0	0	-1	0	1	0	70	70-74	0
1517	57	23.42	90	121	72	18.1	20	0.63	0.5	1	1	0	-2	-0.5	-0.75	-1	-0.875	0	0	0	1	3	3	-1	1	-1	5	2	2	0	4	1	0	0	0	-1	0	1	1	70	70-74	0
1518	49	20.66	95	132	63	14.1	15	0.5	0.5	1	1	0.525	-0.971	-3.5	-4	0.063	-5.5	0	0	0	0	3	1	1	1	-1	5	2	1	0	2	1	0	0	1	2	0	1	0	68	65-69	0
1519	45	18.49	67	127	77	15.1	14	0.2	0.25	1	1	2.75	-0.75	2.5	-0.5	2.375	2.25	0	0	0	0	3	3	2	2	2	4	1	1	1	3	1	0	1	0	-1	0	1	1	68	65-69	0
1520	60	21.51	67	127	75	13.1	13	0.5	0.5	1.2	1.2	1.25	-0.75	1	-1	0.875	0.5	0	1	0	0	3	3	1	1	2	4	1	2	0	3	1	0	1	1	-1	0	1	0	65	65-69	0
1521	38	15.03	86	103	68	14.1	15	0.5	0.5	1	1	1.25	-1.5	1.25	-1.5	0.5	0.5	0	0	0	0	2	2	2	2	1	-1	2	2	1	2	1	0	0	0	2	0	1	1	64	60-64	0
1522	61	22.14	81	116	71	14.1	13	0.25	0.32	1.2	1.2	1.25	-0.75	1	-0.75	0.875	0.625	0	0	0	0	3	3	3	1	3	4	1	1	0	3	1	1	1	1	2	0	1	0	64	60-64	0
1523	66	27.12	77	118	64	13.1	14	0.5	0.5	1	1	1.75	-0.75	1.5	-0.75	1.375	1.125	0	0	0	0	3	3	1	1	2	5	1	1	0	3	1	0	0	0	8	0	1	1	61	60-64	0
1524	65	23.03	76	126	78	15.1	13	0.5	0.5	1	1	-2	-1.25	-1.5	-1	-2.625	-2	0	0	0	0	3	1	2	1	2	5	2	2	1	3	1	1	1	1	2	0	1	0	61	60-64	0
1525	64	27.34	72	132	84	15.1	15	0.32	0.4	1	1	2	-1	1.5	-0.5	1.5	1.25	0	1	1	0	3	4	1	1	1	5	1	1	0	3	1	0	0	0	-1	0	1	1	62	60-64	0
1526	69	24.45	71	137	85	16.1	17	0.16	0.16	0.6	1	2	-0.75	2.75	-0.25	1.625	2.625	0	0	0	0	3	1	1	1	-1	5	1	1	0	3	1	0	0	1	2	0	1	1	60	60-64	0
1527	51	21.23	100	98	64	15.1	15	0.5	0.5	1	1	0.25	-0.25	0	-0.939	0.125	0	0	0	0	0	3	3	2	1	-1	4	1	1	1	2	1	0	0	1	-1	0	1	1	58	55-59	0
1528	52	20.57	73	104	62	15.1	13	0.2	0.25	1	1	3.25	-0.5	3.5	-1.25	3	2.875	0	0	0	0	3	1	1	1	-1	4	2	2	0	2	1	0	0	-1	6	0	1	1	57	55-59	0
1529	58	23.53	81	112	68	15.1	15	0.16	0.32	1	1	1.5	-0.25	2.5	-0.25	1.375	2.375	0	0	0	0	3	4	1	1	1	-1	1	1	1	2	1	0	0	0	2	0	1	1	57	55-59	0
1530	44	18.8	78	114	65	13.1	14	0.8	0.8	1	1	-2.25	-0.5	-2	-0.75	-2.5	-2.375	0	0	0	0	4	-1	1	2	2	-1	2	1	0	2	1	0	0	0	-1	0	1	1	55	55-59	0
1531	87	27.77	91	132	72	14.1	14	0.5	0.5	1	1	1	-0.5	1.25	-0.5	0.75	1	0	0	0	1	3	4	1	1	3	5	1	1	1	4	1	0	1	1	-1	0	1	0	53	50-54	0
1532	68	24.09	82	134	77	15.1	14	0.8	0.63	1	1	0.25	-1.25	0	-0.75	-0.375	-0.375	0	0	0	1	3	3	1	1	2	5	1	1	1	2	1	1	1	1	-1	0	1	0	52	50-54	0
1533	80	26.73	98	180	109	17.1	15	0.63	0.63	1	0.6	0.5	-1	0.75	-2	0	-0.25	0	1	0	0	3	3	2	1	3	5	1	1	1	2	1	1	0	1	4	0	1	0	52	50-54	0
1534	77	25.73	89	142	89	15.1	14	0.8	0.25	1	1.2	-1	-2	-0.5	-1.25	-2	-1.125	0	1	0	0	3	1	-1	1	2	5	1	1	0	3	1	0	0	1	-1	0	1	0	51	50-54	0
1535	78	27.64	74	145	63	13.1	14	0.5	0.5	1	1	2.25	-1.75	1.75	-1.75	1.375	0.875	0	1	1	0	4	-1	-1	-1	-1	-1	-1	-1	-1	1	0	1	0	-1	-1	0	1	0	73	70-74	0
1536	67	22.91	85	137	85	13.1	14	0.32	0.63	0.6	0.6	-8.75	-2.75	-2.5	-1.75	-10.125	-3.375	1	0	0	0	3	3	1	1	2	4	1	-1	-1	2	1	1	0	1	-1	0	1	0	72	70-74	0
1537	46	19.65	88	158	91	14.1	14	0.4	0.16	1	1	0	-1.5	-3	-0.25	-0.75	-3.125	0	1	0	0	4	3	-1	1	3	4	2	2	1	4	1	0	0	1	1	0	1	1	71	70-74	0
1538	50	22.22	69	152	58	14.1	15	0.32	0.25	1	1	3	-1.75	3.25	-1.75	2.125	2.375	0	1	0	0	3	-1	-1	-1	-1	5	2	1	-1	-1	-1	0	1	1	-1	0	1	1	67	65-69	0
1539	50	21.36	82	118	73	14.1	14	0.16	0.25	0.6	0.6	1.5	-1	1.75	-1.5	1	1	0	0	0	0	1	-1	1	1	1	5	2	2	0	2	1	0	0	1	4	0	1	1	66	65-69	0
1541	62.7	25.6	88	146	92	18.1	16	0.25	0.2	1	1	2	-1	1.75	-0.5	1.5	1.5	0	1	1	0	1	3	-1	1	1	5	1	1	0	1	0	-1	-1	-1	-1	0	1	1	58	55-59	0
1542	47	21.17	79	156	80	13.1	14	0.2	0.16	1	1	2.25	-1	2.5	-0.939	1.75	2.5	0	1	1	1	1	3	1	1	1	5	3	3	0	1	0	-1	-1	-1	4	0	1	0	60	60-64	0
1543	74	23.36	83	128	64	13.1	13	0.25	0.2	0.6	1	0.5	-0.25	1.25	-1.5	0.375	0.5	0	0	0	0	2	-1	-1	1	-1	-1	1	1	0	1	0	1	1	1	4	0	1	0	85	80+	0
1544	42.55	16.83	67	125	61	14.1	14	0.25	0.16	1	1	3	-0.5	3.75	-1.75	2.75	2.875	0	0	1	0	3	1	1	1	1	1	2	1	0	4	1	-1	-1	-1	-1	0	1	1	54	50-54	0
1545	61	24.75	112	169	94	14.1	14	0.16	0.16	0.3	0.25	3.25	-1.5	2.25	-0.5	2.5	2	0	1	1	0	1	4	1	1	1	-1	2	2	0	1	0	0	-1	-1	4	0	1	1	87	80+	0
1546	60	22.04	86	139	79	14.1	12	0.16	0.25	0.8	0.6	0.525	-0.971	0.642	-0.939	0.063	0.193	-1	0	0	0	3	3	2	3	1	5	3	1	0	1	0	0	0	1	-1	0	1	0	77	75-79	0
1548	51	21.23	81	130	77	14.1	13	0.25	0.4	0.4	0.5	0.75	-2	2.25	-0.25	-0.25	2.125	0	0	1	0	1	3	1	-1	1	5	2	1	0	1	0	-1	-1	-1	3	0	1	1	77	75-79	0
1549	69.3	29.03	72	135	71	14.1	13	0.1	0.125	0.5	0.6	1.75	-0.5	1.75	-0.5	1.5	1.5	0	1	0	0	1	4	1	1	1	5	1	1	0	2	1	0	0	0	-1	0	1	1	73	70-74	0
1550	57	24.83	80	166	83	15.1	15	0.16	0.2	0.4	0.3	1.75	-0.75	3.5	-1.75	1.375	2.625	0	1	1	0	1	3	4	1	1	5	2	1	0	1	0	-1	-1	-1	-1	0	1	1	75	75-79	0
1551	51	21.23	76	128	70	12.1	13	0	0.2	0.1	0.5	3	-0.5	3	-1	2.75	2.5	0	0	1	0	2	3	1	1	-1	5	1	1	0	1	0	1	0	1	3	0	1	0	73	70-74	0
1552	60	20.52	79	138	76	14.1	15	0.4	0.25	1	1	3	-1.25	2.75	-2	2.375	1.75	0	0	0	0	4	3	-1	-1	3	4	2	1	1	2	1	1	1	1	-1	0	1	0	71	70-74	0
1554	77	25.73	80	128	76	13.1	13	0.16	0.25	1	1	2	-0.5	1.5	-0.5	1.75	1.25	0	0	1	1	3	-1	1	1	1	4	-1	1	0	4	1	1	0	1	-1	0	1	0	70	70-74	0
1555	51.25	24.04	70	146	67	17.1	16	0.125	0.125	1	1	2	0.75	0.75	0.25	2.375	0.875	0	1	1	0	2	2	-1	3	-1	5	2	1	0	1	0	0	0	0	4	0	1	1	70	70-74	0
1556	66	27.47	74	138	77	14.1	15	0.4	0.25	1	1	2.25	-1	2.5	-1	1.75	2	0	1	1	1	-1	3	1	1	1	1	2	2	0	4	1	0	0	1	-1	0	1	1	68	65-69	0
1557	62	27.19	92	153	84	14.1	15	0.32	0.32	0.6	0.6	3	-0.25	2.75	-0.5	2.875	2.5	0	1	1	0	2	3	1	1	1	5	2	1	0	2	1	-1	-1	-1	-1	0	1	1	65	65-69	0
1558	53	22.35	92	148	79	14.1	14	0.25	0.2	0.25	0.25	2.25	-2	2.25	-0.75	1.25	1.875	0	1	1	0	1	3	1	-1	1	5	-1	-1	0	2	1	-1	-1	-1	2	0	1	1	66	65-69	0
1559	64	25.96	92	134	88	16.1	18	0.32	0.25	1	1	1.75	-0.75	1.5	-0.5	1.375	1.25	0	1	0	0	3	4	-1	1	1	-1	1	1	0	1	0	0	0	-1	3	0	1	1	62	60-64	0
1560	73	24.96	62	116	64	14.1	16	0.16	0.25	1	1	2.5	-1.5	2	-1	1.75	1.5	0	0	1	0	3	3	-1	-1	1	4	1	1	1	2	1	1	-1	1	3	0	1	0	63	60-64	0
1561	67	27.89	98	154	78	15.1	17	0	0.16	0.5	1	1	-0.5	1.75	-0.5	0.75	1.5	0	1	1	0	1	2	-1	1	1	5	2	1	0	2	1	-1	-1	1	1	0	1	1	62	60-64	0
1562	55	23.96	95	145	81	14.1	15	0.16	0.16	0.1	0.12	0.525	-0.971	0.642	-0.939	0.063	0.193	-1	1	1	0	3	3	1	1	1	5	3	3	0	1	0	-1	-1	-1	2	0	1	1	60	60-64	0
1563	55.5	24.34	67	138	65	17.1	14	0.1	0.25	0.08	0.15	0	-0.75	-1	-0.25	-0.375	-1.125	0	1	1	0	1	3	1	1	1	5	1	1	0	1	0	-1	-1	-1	-1	0	1	1	61	60-64	0
1564	70	29.14	88	115	75	13.1	14	0.4	0.25	1	1	0.75	-0.25	0.5	-0.25	0.625	0.375	0	0	0	0	2	2	-1	1	-1	-1	2	1	0	1	0	0	0	-1	-1	0	1	1	60	60-64	0
1565	26.5	12.18	103	90	67	15.1	14	0.16	0.16	0.08	0.4	1.75	-1	2	-0.75	1.25	1.625	0	0	1	0	2	3	1	-1	1	5	2	2	0	1	0	-1	-1	-1	-1	0	1	1	57	55-59	0
1566	58	26.12	77	134	81	13.1	14	0.25	0.32	1	1	2	-1.75	0.75	-0.25	1.125	0.625	0	1	1	0	1	3	1	1	1	5	1	2	0	1	0	-1	-1	0	-1	0	1	1	56	55-59	0
1567	62.5	26.18	79	136	89	15.1	14	0.2	0.25	1	1	0.25	-0.25	0.25	-0.5	0.125	0	0	1	1	0	1	4	2	1	2	5	3	2	0	2	1	0	0	0	1	0	1	1	55	55-59	0
1568	61.75	24.58	73	115	67	14.1	14	0.25	0.32	1	1	0	-0.5	0.5	-0.75	-0.25	0.125	0	0	1	1	1	2	1	1	1	5	3	3	0	1	0	0	0	1	1	0	1	1	51	50-54	0
1569	83	27.41	69	146	69	14.1	14	0.25	0.32	1	1	1.25	-0.5	2	-1.5	1	1.25	0	1	1	1	1	3	1	1	1	4	2	-1	1	4	1	-1	1	1	3	0	1	0	62	60-64	0
1570	82	33.27	70	167	79	14.1	14	0.25	0.2	1	1	1.5	-0.75	2	-0.25	1.125	1.875	0	1	1	1	1	3	1	1	1	5	1	1	1	2	1	0	0	0	2	0	1	1	69	65-69	0
1571	49	21.21	103	132	71	11.1	12	0.25	0.32	1	1	2	-1.25	2	-0.75	1.375	1.625	0	1	1	1	2	3	1	1	1	5	1	1	0	1	0	-1	-1	1	5	0	1	1	68	65-69	0
1572	84	29.07	75	169	91	14.1	15	0.4	0.2	1	1	2	-0.25	2.5	-1.25	1.875	1.875	0	1	1	0	1	3	1	-1	1	5	1	1	0	1	0	0	0	1	-1	0	1	0	67	65-69	0
1573	67	23.74	76	129	72	19.1	16	0.25	0.25	1	1	1.75	-1.5	2.25	-1.25	1	1.625	0	0	1	0	1	1	1	1	3	5	2	1	0	1	0	0	1	1	-1	0	1	0	65	65-69	0
1574	47	21.46	70	114	65	13.1	14	0.4	0.4	0.25	0.4	-2	-1.25	2	-0.75	-2.625	1.625	0	0	1	0	2	3	1	1	1	5	2	-1	0	1	0	-1	-1	-1	4	0	1	1	75	75-79	0
1575	82	25.45	82	135	76	13.1	15	0.25	0.16	0.5	0.5	2	-0.75	1.5	-0.25	1.625	1.375	0	0	1	0	3	3	1	1	1	5	1	1	1	3	1	-1	-1	1	-1	0	1	0	70	70-74	0
1576	94	30	93	126	73	13.1	13	0.25	0.25	1	0.6	1.25	-0.75	0.5	-0.939	0.875	0.5	0	1	1	0	1	3	2	1	1	5	1	1	0	2	1	1	1	1	-1	0	1	0	69	65-69	0
1577	84	33.23	71	118	67	13.1	13	0.1	0.1	0.6	0.6	2	-1	1.25	-0.25	1.5	1.125	0	1	1	0	1	3	1	1	1	5	1	1	-1	1	0	-1	-1	1	1	0	1	1	66	65-69	0
1578	49	27.7	88	127	63	15.1	15	0.16	0.2	0.6	0.4	3	-0.75	2.5	-1	2.625	2	0	0	1	0	1	3	1	1	3	5	2	1	0	1	0	-1	-1	-1	4	0	1	1	67	65-69	0
1579	49	22.37	96	186	81	19.1	16	0	0	0.12	0.04	3	-2	2.5	-1.5	2	1.75	0	1	1	0	1	3	1	1	1	5	2	1	0	1	0	-1	-1	-1	-1	0	1	1	68	65-69	0
1580	57	24.67	103	161	83	15.1	15	0.32	0.25	0.3	0.5	1	-1.25	0.75	-0.25	0.375	0.625	0	1	1	0	2	3	-1	-1	1	5	-1	1	0	1	0	0	0	0	-1	0	1	0	75	75-79	0
1581	51	22.97	73	127	64	18.1	18	0.5	0.5	0.6	0.6	2	-1.75	1.75	-1.25	1.125	1.125	0	0	1	0	1	3	1	1	1	5	1	1	0	1	0	-1	-1	-1	-1	0	1	1	70	70-74	0
1582	38	19.11	74	142	71	14.1	14	0.25	0.32	0.2	0.15	-0.5	-2.25	1.75	-3.25	-1.625	0.125	0	1	0	0	1	2	-1	1	-1	-1	1	1	0	1	0	0	0	-1	-1	0	1	1	85	80+	0
1583	50	22.83	73	152	79	14.1	13	0.25	0.25	1	0.6	1.5	-0.75	3.5	-1.75	1.125	2.625	0	1	0	0	1	2	-1	1	-1	-1	1	1	0	1	0	0	0	0	-1	0	1	1	64	60-64	0
1584	65	26.71	89	126	85	15.1	15	0	0	0.6	0.6	3.5	-0.25	3.75	-0.75	3.375	3.375	0	0	0	0	3	4	3	1	2	-1	1	1	1	3	1	1	1	1	-1	0	1	0	61	60-64	0
1585	76	27.25	76	136	82	16.1	15	0.16	0.125	0.5	0.6	3.25	-3.25	2.25	-1.5	1.625	1.5	0	0	1	0	3	4	-1	1	3	1	1	1	0	2	1	1	-1	1	-1	0	1	0	59	55-59	0
1586	43	19.37	77	118	62	18.1	17	0.16	0.25	1	1	1	-0.25	1.25	-0.25	0.875	1.125	0	0	0	0	-1	-1	-1	-1	-1	-1	-1	-1	-1	-1	-1	-1	-1	-1	-1	0	1	1	58	55-59	0
1587	60	23.15	95	115	78	14.1	15	0.125	0.2	0.5	0.5	1.75	-0.25	2.5	-1.5	1.625	1.75	0	1	0	0	3	2	-1	1	-1	-1	1	2	0	1	0	1	0	1	4	0	1	0	84	80+	0
1588	39	19.62	89	155	98	14.1	14	0.16	0.2	0.3	0.6	1.75	-0.75	2.75	-2.25	1.375	1.625	0	1	0	0	1	2	-1	1	-1	-1	1	1	0	1	0	0	0	-1	-1	0	1	1	86	80+	0
1589	49	22.07	75	169	72	15.1	14	0.1	0.1	0.2	0.12	0.525	-0.971	0.642	-0.939	0.063	0.193	-1	1	0	0	1	2	-1	1	1	-1	2	-1	1	1	0	-1	-1	-1	-1	0	1	1	85	80+	0
1590	44	22.13	74	196	82	15.1	14	0.25	0.32	0.4	0.6	1.75	-2.25	0.5	-2.5	0.625	-0.75	0	1	0	0	1	2	-1	1	-1	-1	1	1	0	1	0	0	0	-1	-1	0	1	1	85	80+	0
1591	79	35.58	82	144	55	13.1	13	0.125	0.125	1	0.25	2.75	-1.5	-0.75	-1.5	2	-1.5	0	1	0	0	1	2	-1	-1	-1	-1	1	1	0	1	0	0	0	-1	-1	0	1	1	81	80+	0
1592	47	22.05	95	160	85	14.1	14	0.25	0.16	0.3	0.2	0.25	-0.5	-0.25	-1.25	0	-0.875	0	1	0	0	1	2	-1	-1	-1	-1	1	1	0	1	0	0	0	0	-1	0	1	1	75	75-79	0
1593	66	24.24	69	161	97	14.1	14	0.125	0.25	0.6	1	-0.25	-3.75	0.75	-2.75	-2.125	-0.625	0	1	1	0	3	2	-1	-1	-1	-1	-1	-1	-1	-1	-1	-1	-1	-1	4	0	1	0	76	75-79	0
1594	42	18.67	67	117	60	13.1	13	0.125	0.2	0.5	0.6	4	-1.25	4	-1.75	3.375	3.125	0	0	0	0	1	4	-1	-1	1	5	2	1	0	1	0	0	0	1	-1	0	1	1	76	75-79	0
1595	84	39.95	84	143	87	14.1	15	0.125	0.2	0.6	0.6	1.75	-0.75	1.75	-0.5	1.375	1.5	0	1	0	0	1	2	-1	1	-1	-1	1	1	0	1	0	0	0	-1	-1	0	1	1	70	70-74	0
1596	65	27.41	73	132	83	14.1	14	0.2	0.25	0.6	0.6	2	-0.75	1	-0.25	1.625	0.875	0	0	0	0	2	4	-1	1	-1	-1	2	1	0	1	0	0	0	1	-1	0	1	1	69	65-69	0
1597	71	31.98	75	140	100	15.1	15	0.25	0.2	1	1	1	-1.25	2	-1	0.375	1.5	0	1	0	0	1	2	-1	1	-1	-1	1	1	0	1	0	0	0	0	-1	0	1	1	68	65-69	0
1598	53	27.04	75	169	79	14.1	14	0.16	0.125	0.4	0.5	2.25	0.5	0.642	-0.939	2.5	0.193	0	1	0	0	1	2	-1	1	-1	-1	1	1	0	1	0	0	0	0	-1	0	1	1	68	65-69	0
1599	49	17.78	72	133	76	12.1	14	0.1	0.2	1	1	3	-0.5	3	-1	2.75	2.5	0	0	0	0	3	4	2	3	2	-1	1	1	0	2	1	0	0	0	-1	0	1	0	66	65-69	0
1600	63	24.3	64	136	56	12.1	13	0.4	0.32	1	1	0.75	-1	0	-1.25	0.25	-0.625	0	0	0	0	1	2	-1	1	-1	-1	1	1	0	1	0	0	0	1	-1	0	1	0	67	65-69	0
1601	71	26.4	95	145	90	15.1	15	0.25	0.2	1	1	1.25	-1.5	2	-0.25	0.5	1.875	0	1	0	0	2	2	-1	1	-1	-1	1	1	0	1	0	1	0	1	-1	0	1	0	67	65-69	1
1602	52	21.1	74	141	77	14.1	15	0.2	0.2	1	1	1.5	-0.25	1.25	-0.25	1.375	1.125	0	1	0	0	2	2	-1	1	-1	-1	1	1	0	1	0	0	0	0	4	0	1	1	66	65-69	0
1603	59	23.34	67	109	71	14.1	15	0.32	0.4	1	1	0.5	-0.75	0.5	-0.75	0.125	0.125	0	0	0	0	2	4	1	1	2	5	2	1	0	2	1	0	0	0	-1	0	1	1	65	65-69	0
1604	50	20.55	68	120	69	15.1	15	0.125	0.125	0.3	0.4	0.25	0.5	1.5	1	0.5	2	0	0	0	0	1	3	2	1	1	-1	1	1	0	1	0	0	0	0	-1	0	1	1	65	65-69	0
1605	64	29.22	87	130	83	14.1	13	0.16	0.25	1	1	2.5	-0.75	2.75	-0.75	2.125	2.375	0	0	0	0	3	4	2	1	2	5	2	1	0	2	1	0	0	0	4	0	1	1	64	60-64	0
1606	56	24.56	106	143	93	15.1	16	0.1	0.125	1	1	2.25	-0.75	2	-0.75	1.875	1.625	0	1	0	0	1	2	-1	1	-1	-1	2	2	0	1	0	0	0	0	2	0	1	1	64	60-64	0
1607	71	27.05	74	134	74	14.1	15	0.25	0.2	0.5	0.4	2.75	-1	2.75	-1.25	2.25	2.125	0	1	1	0	1	2	-1	1	-1	-1	1	1	0	1	0	0	0	0	4	0	1	1	64	60-64	0
1608	50	23.46	67	101	50	15.1	15	0.2	0.2	1	1	0.75	-0.5	1	-0.5	0.5	0.75	0	0	0	0	3	2	-1	1	-1	-1	2	1	0	1	0	0	0	-1	1	0	1	1	63	60-64	0
1609	85	34.93	72	139	77	15.1	14	0.1	0.125	0.12	0.02	-9.75	-2.25	-12	-0.5	-10.875	-12.25	1	1	0	0	-1	2	-1	1	-1	-1	2	1	0	1	0	0	0	0	-1	0	1	1	62	60-64	0
1610	77	26.33	83	173	100	16.1	14	0.125	0.125	1	1	1	-0.25	0.75	-0.25	0.875	0.625	0	1	1	0	3	2	4	2	-1	-1	1	1	0	1	0	0	1	0	-1	0	1	0	62	60-64	0
1611	68	28.67	65	147	71	16.1	15	0.2	0.16	1	0.4	0.75	-0.25	0.5	-0.75	0.625	0.125	0	1	0	0	2	2	-1	1	-1	-1	1	1	0	1	0	0	0	-1	-1	0	1	1	62	60-64	0
1612	57	23.42	88	126	80	15.1	15	0.32	0.2	1	1	1.5	-0.75	1	-0.939	1.125	1	0	0	1	0	-1	2	-1	1	-1	-1	1	1	0	1	0	0	0	-1	4	0	1	1	62	60-64	0
1613	52	20.83	68	135	82	15.1	16	0	0.125	0.5	0.5	2.75	-1.25	2.75	-1.25	2.125	2.125	0	0	0	0	2	2	-1	1	-1	-1	2	1	0	1	0	0	0	0	-1	0	1	1	62	60-64	0
1614	47	18.13	75	125	65	14.1	14	0.32	0.25	1	1	2	-0.5	2.25	-0.75	1.75	1.875	0	0	0	0	1	2	-1	1	-1	-1	1	1	0	1	0	0	0	0	2	0	1	1	61	60-64	0
1615	64	26.3	78	107	58	15.1	14	0.2	0.2	0.8	0.8	1	1.25	1.25	1.25	1.625	1.875	0	0	0	0	2	4	1	-1	2	5	2	1	0	2	1	0	0	0	-1	0	1	1	60	60-64	0
1616	45	22.32	73	120	75	16.1	15	0.2	0.2	0.6	0.6	2.5	-0.75	2	-1	2.125	1.5	0	0	0	0	1	2	-1	1	-1	-1	1	1	0	1	0	0	0	-1	-1	0	1	1	59	55-59	0
1617	63	25.89	93	152	90	14.1	14	0.4	0.25	1	1	1.25	-1	1.25	-0.5	0.75	1	0	1	0	0	2	2	-1	1	-1	-1	1	1	0	1	0	0	0	1	-1	0	1	1	59	55-59	0
1618	76	25.99	77	104	61	14.1	14	0.2	0.2	0.5	0.8	-0.5	-0.5	0.642	-0.939	-0.75	0.193	0	0	1	0	2	4	1	1	1	4	3	1	0	4	1	1	0	1	4	0	1	0	57	55-59	0
1619	60	24.34	72	142	82	14.1	15	0.25	0.25	1	1	0.5	-0.25	1.25	-0.5	0.375	1	0	1	1	0	2	3	2	1	1	5	2	1	0	2	1	0	0	0	-1	0	1	1	56	55-59	0
1620	40	19.29	72	121	64	13.1	13	0.2	0.2	1	1	0.5	-0.25	1.5	-0.5	0.375	1.25	0	0	0	0	2	2	-1	1	-1	-1	1	1	0	1	0	0	0	-1	-1	0	1	1	57	55-59	0
1621	56	23.01	90	165	89	14.1	14	0.4	0.5	1	1	0.25	-0.971	0.5	0.5	0.25	0.75	0	1	0	0	3	1	-1	1	2	-1	2	1	0	-1	-1	0	0	-1	4	0	1	0	54	50-54	0
1622	48	19.23	74	113	62	14.1	14	0.2	0.25	1	1	0.75	-0.971	1	-0.25	0.75	0.875	0	0	0	0	1	2	-1	1	-1	-1	3	1	0	1	0	0	0	0	-1	0	1	1	56	55-59	0
1623	61	27.85	92	135	83	15.1	15	0.4	0.4	1	1	0.5	-0.25	0.5	-0.25	0.375	0.375	0	0	0	0	2	1	-1	1	-1	-1	1	1	0	1	0	0	0	-1	-1	0	1	1	56	55-59	0
1624	46	19.91	80	140	77	13.1	13	0.25	0.32	1	1	1	-0.5	0.75	-0.25	0.75	0.625	0	1	0	0	3	4	2	1	1	5	1	-1	-1	-1	-1	-1	-1	-1	-1	0	1	1	56	55-59	0
1625	58	26.12	67	106	55	13.1	13	0.5	0.8	1	1	2.5	-0.75	0.642	-0.939	2.125	0.193	0	0	0	0	3	1	-1	1	-1	-1	1	1	0	1	0	0	0	0	-1	0	1	1	55	55-59	0
1626	55	26.52	87	118	71	14.1	14	0.2	0.16	1	1	1.75	-0.75	1.75	-0.75	1.375	1.375	0	0	0	0	-1	2	-1	1	-1	-1	1	1	0	1	0	0	0	0	-1	0	1	1	54	50-54	0
1627	88	31.18	86	133	86	15.1	15	0.4	0.4	0.5	0.4	-0.75	-0.5	-0.5	-1	-1	-1	0	1	0	0	2	2	4	1	1	5	3	2	1	2	1	0	0	0	1	0	1	0	53	50-54	0
1628	58	23.83	67	160	92	15.1	15	0.32	0.25	0.6	0.6	0.75	-0.5	1.5	-1.25	0.5	0.875	0	1	0	0	2	2	1	-1	1	-1	3	-1	-1	2	1	1	0	1	-1	0	1	0	70	70-74	0
1629	50	20.81	73	123	66	15.1	14	0.25	0.25	0.5	1	3	-1.75	2.5	-1.25	2.125	1.875	0	0	0	0	1	4	1	1	1	5	1	1	0	1	0	0	0	0	4	0	1	1	70	70-74	0
1630	64	27.34	76	169	90	14.1	16	0.1	0.1	0.6	0.4	1.25	-1.25	1	-0.75	0.625	0.625	0	1	0	0	2	2	4	1	1	5	3	2	1	4	1	0	0	0	-1	0	1	1	70	70-74	0
1631	53	23.56	63	174	75	12.1	13	0.32	0.32	0.25	0.4	1.5	-2.25	1	-2.5	0.375	-0.25	0	1	0	0	1	-1	2	3	-1	5	3	1	0	1	0	0	0	0	2	0	1	1	85	80+	0
1632	72	25.21	94	138	71	13.1	14	0.4	0.4	0.6	0.5	-0.5	-1	1.75	-0.5	-1	1.5	0	1	0	1	3	3	2	2	3	-1	3	3	0	2	1	1	-1	1	4	0	1	0	82	80+	0
1633	43	18.61	77	162	64	11.1	13	0.4	0.25	0.6	0.5	0.5	-0.5	-0.75	-0.25	0.25	-0.875	0	1	0	0	1	-1	3	1	-1	5	2	1	0	1	0	1	0	0	-1	0	1	0	80	80+	0
1634	50	23.46	76	129	73	12.1	13	0.25	0.2	0.6	0.6	0.525	-0.971	0.75	-0.75	0.063	0.375	0	0	0	0	1	4	-1	3	-1	5	2	1	0	1	0	0	0	0	4	0	1	1	78	75-79	0
1635	48	22.52	87	110	54	14.1	15	0.32	0	0.5	0.06	0.525	-0.971	1	-0.75	0.063	0.625	0	1	0	1	3	4	1	-1	1	-1	2	2	0	2	1	-1	-1	1	1	0	1	1	77	75-79	0
1636	60	26.67	85	243	111	16.1	15	0.63	0.63	0.5	0.4	-2.25	-1.5	-2.75	-1.5	-3	-3.5	0	1	1	0	-1	-1	-1	-1	-1	-1	-1	-1	-1	-1	-1	-1	-1	-1	4	0	1	1	76	75-79	0
1637	51	20.17	81	165	103	13.1	14	0.2	0.25	0.6	0.5	1.25	-1	0.5	-0.75	0.75	0.125	0	1	0	0	3	2	-1	3	-1	5	2	1	0	1	0	0	0	0	-1	0	1	1	74	70-74	0
1638	65	28.89	73	148	70	13.1	14	0.4	0.2	1	0.4	-1	-1	0.642	-0.939	-1.5	0.193	0	1	0	0	-1	4	2	3	-1	5	1	1	1	2	1	0	0	1	-1	0	1	1	73	70-74	0
1639	37	16.89	76	125	60	14.1	13	0.16	0.16	0.15	0.3	2	-1.5	0.25	-0.75	1.25	-0.125	0	0	0	0	1	4	-1	1	-1	-1	1	2	0	1	0	0	0	0	-1	0	1	1	72	70-74	0
1640	34.9	16.15	85	162	76	14.1	13	0.4	0.32	1	0.6	1.25	-1.5	0.5	1	0.5	1	0	1	0	0	2	2	-1	1	-1	5	1	1	0	1	0	0	0	0	2	0	1	1	72	70-74	0
1641	56	19.84	83	116	57	13.1	13	0.2	0	0.5	0.5	2.5	-0.5	5.75	-4	2.25	3.75	0	0	0	0	-1	4	4	1	-1	-1	1	1	0	1	0	1	-1	1	-1	0	1	0	70	70-74	0
1642	60	26.31	60	153	87	15.1	16	0.2	0.2	0.5	0.5	2.5	-0.75	2	-0.75	2.125	1.625	0	1	0	0	1	2	2	1	-1	5	3	1	0	1	0	0	0	0	4	0	1	1	67	65-69	0
1643	49	20.13	67	100	60	14.1	16	0.25	0.25	1	0.5	2.25	-1	0.642	-0.939	1.75	0.193	0	0	0	0	2	4	4	1	-1	5	1	1	0	1	0	1	-1	0	3	0	1	0	68	65-69	0
1644	62	22.64	84	150	75	17.1	16	0.1	0	0.6	1	1.75	-1	2	-1.5	1.25	1.25	0	1	1	0	2	2	3	3	-1	5	3	1	0	1	0	0	0	1	4	0	1	1	67	65-69	0
1645	66.5	26.3	82	162	96	15.1	15	0.25	0.25	0.6	0.6	2	-1	2	-0.75	1.5	1.625	0	1	0	0	1	4	-1	1	1	-1	1	1	0	1	0	0	0	0	-1	0	1	1	67	65-69	0
1646	52	23.58	80	107	59	14.1	15	0.25	0.25	0.6	1	0.75	-1	0.5	-0.5	0.25	0.25	0	0	0	0	1	2	-1	1	-1	-1	1	1	-1	1	0	0	0	0	4	0	1	1	67	65-69	0
1647	74	25.91	68	132	82	14.1	15	0.16	0.125	0.5	1	2.75	-1.5	3.25	-1.5	2	2.5	0	0	0	0	3	3	1	1	-1	5	2	1	0	2	1	0	0	1	-1	0	1	0	66	65-69	0
1648	51	18.73	85	117	75	13.1	13	0.25	0.25	0.6	1	2.75	-1.25	3.25	-2	2.125	2.25	0	0	0	0	2	4	1	1	-1	5	2	1	0	2	1	0	0	0	-1	0	1	0	66	65-69	0
1649	72	22.98	60	105	67	12.1	12	0	0.4	0.04	1.2	1	-0.971	0.5	-0.939	1	0.5	0	0	1	0	3	2	-1	1	-1	-1	1	1	0	2	1	1	0	-1	-1	0	1	0	64	60-64	1
1650	74	26.22	73	134	84	14.1	14	0.25	0.25	0.6	1	1.25	-1.25	1	-0.75	0.625	0.625	0	0	0	0	1	4	-1	1	-1	5	1	1	0	1	0	0	0	0	-1	0	1	1	64	60-64	0
1651	52	20.83	80	120	68	14.1	13	0.4	0.32	1	1	0.75	-0.5	0.75	-1	0.5	0.25	0	0	0	0	1	4	1	1	-1	5	2	1	1	2	1	0	0	0	4	0	1	1	62	60-64	0
1652	57	21.45	81	143	82	14.1	14	0.32	0.25	1	1	1.25	-0.5	1.25	-0.25	1	1.125	0	1	1	0	1	4	-1	1	1	5	1	1	0	1	0	0	0	0	3	0	1	1	60	60-64	0
1653	60	24.97	80	122	73	14.1	13	0.25	0.25	1	1	1.75	-0.75	2	-0.25	1.375	1.875	0	0	0	0	1	4	-1	1	-1	1	1	1	0	1	0	0	0	0	4	0	1	1	61	60-64	0
1654	57	25	86	162	97	14.1	14	0.16	0.32	1	1	2.75	-1	2.5	-1	2.25	2	0	1	0	0	1	2	4	1	1	-1	3	1	0	2	1	0	0	0	-1	0	1	1	60	60-64	0
1655	65	23.03	76	133	83	13.1	15	0.25	0.4	0.5	1	2.5	-3	1.25	-1.75	1	0.375	0	0	0	0	2	4	4	2	1	5	2	2	1	2	1	1	1	1	-1	0	1	0	58	55-59	0
1656	80	26.73	66	133	95	14.1	14	0.4	0.32	1	1	6	-1	0.25	-0.75	5.5	-0.125	0	1	0	0	3	4	4	1	1	-1	1	1	1	4	1	1	1	1	4	0	1	0	57	55-59	0
1657	55	21.48	87	126	75	14.1	15	0.2	0.2	0.6	1	1.5	-1	1.25	-1	1	0.75	0	0	0	0	2	2	3	3	-1	5	3	1	0	1	0	0	0	1	-1	0	1	1	58	55-59	0
1658	67	23.46	85	144	84	14.1	13	0.32	0.32	0.06	1	-6	-0.75	0.5	-0.75	-6.375	0.125	1	1	0	0	4	4	3	1	-1	5	1	1	0	4	1	0	0	1	4	0	1	0	58	55-59	0
1659	66	24.54	74	128	77	14.1	14	0.2	0.2	1	1	0	-0.5	0.25	-0.5	-0.25	0	0	0	0	0	3	4	-1	1	1	5	3	1	0	1	0	0	0	0	-1	0	1	1	57	55-59	0
1660	66	28.57	82	125	79	15.1	15	0.25	0.25	0.6	0.5	0.525	-0.971	0.642	-0.939	0.063	0.193	-1	1	0	0	2	4	4	1	1	-1	-1	-1	0	2	1	0	-1	-1	-1	0	1	1	56	55-59	0
1661	66	24.24	91	125	83	14.1	17	0.5	0.4	1	0.25	0.75	-1.25	1.75	-5.5	0.125	-1	0	0	1	0	3	2	-1	3	2	5	1	1	0	1	0	1	0	0	4	0	1	0	56	55-59	0
1662	78	29.54	129	102	72	13.1	12	0.4	0.4	0.6	1	0	-0.5	0.25	-0.25	-0.25	0.125	0	0	1	0	2	4	-1	1	-1	5	1	1	1	2	1	0	0	0	-1	0	1	1	54	50-54	0
1663	65.3	24.43	94	115	78	13.1	13	0.25	0.25	1	1	1	-0.5	1	-0.25	0.75	0.875	0	0	0	0	2	4	1	1	1	4	1	1	1	4	1	0	0	0	-1	0	1	1	50	50-54	0
1664	72	26.45	91	143	90	15.1	14	0.1	0.1	0.4	0.4	1.5	-0.25	0.75	-0.25	1.375	0.625	0	1	1	0	2	2	1	1	-1	5	1	1	0	1	0	0	0	0	6	0	1	1	55	55-59	0
1665	92	31.46	73	124	84	15.1	15	0.32	0.25	0.25	0.08	-2.25	-0.75	0.642	-0.939	-2.625	0.193	0	1	0	0	1	4	4	1	-1	5	1	1	0	1	0	-1	-1	-1	-1	0	1	0	54	50-54	0
1666	51	21.23	74	126	69	14.1	14	0.4	0.32	1	0.6	0.5	-0.25	0.75	-0.25	0.375	0.625	0	0	1	0	3	-1	-1	1	-1	5	-1	-1	-1	-1	-1	-1	-1	-1	-1	0	1	1	50	50-54	0
1667	56	24.89	82	142	51	11.1	13	0.25	0.125	1	0.02	-0.75	-0.971	0.642	-0.939	-0.75	0.193	0	1	0	0	3	1	1	1	1	-1	1	1	-1	2	1	-1	-1	0	-1	0	1	1	69	65-69	0
1668	52	22.51	66	135	63	14.1	14	0	0.4	0.1	0.3	0.525	-0.971	0.642	-0.939	0.063	0.193	-1	1	0	0	-1	-1	4	-1	2	5	2	2	0	1	0	0	0	1	-1	0	1	1	95	80+	0
1669	54	21.63	68	144	70	14.1	13	0.4	0.4	0.3	0.25	0.525	-0.971	0.5	-2	0.063	-0.5	0	1	1	0	1	4	-1	1	1	5	2	2	0	1	0	0	0	-1	7	0	1	0	86	80+	0
1670	36	16.55	82	195	70	13.1	13	0.4	0.5	0.8	0.8	1	-2	0.25	-2	0	-0.75	0	1	0	0	2	4	-1	3	-1	5	3	1	0	1	0	0	0	0	1	0	1	1	83	80+	0
1671	42	22.05	75	146	70	14.1	14	0.32	0.16	0.3	0.4	-0.5	-1.75	1	-1.5	-1.375	0.25	0	1	0	0	1	-1	1	-1	1	5	1	1	0	1	0	0	0	0	2	0	1	1	80	80+	0
1672	62	22.23	65	140	88	12.1	12	0.63	0.63	0.5	0.6	-1.25	-1	-1	-0.939	-1.75	-1	0	1	0	0	2	2	4	3	2	5	1	1	0	1	0	0	0	1	-1	0	1	0	75	75-79	0
1673	57	23.12	70	147	96	14.1	14	0.125	0.125	0.4	0.5	1.5	-0.5	2	-0.5	1.25	1.75	0	1	0	0	2	4	1	3	-1	5	1	1	0	3	1	0	0	0	3	0	1	1	74	70-74	0
1674	53	21.64	63	156	86	14.1	17	0.16	0.1	0.5	0.5	4.5	-2.75	2.25	-0.25	3.125	2.125	0	1	0	0	2	2	-1	1	-1	5	3	1	0	1	0	0	0	0	-1	0	1	1	71	70-74	0
1675	42	18.42	75	110	64	14.1	15	0.32	0.32	1	1	0.5	-1	0.75	-0.5	0	0.5	0	0	0	0	2	4	3	1	1	5	2	2	0	1	0	0	0	0	-1	0	1	1	68	65-69	0
1676	49	20.66	64	172	97	15.1	14	0.2	0.25	0.4	0.5	1.75	-1.75	1.25	-1.5	0.875	0.5	0	1	0	0	1	-1	1	3	-1	5	3	1	0	1	0	0	0	0	-1	0	1	1	68	65-69	0
1677	56	25.92	70	120	74	17.1	15	0.2	0.32	0.5	0.5	2.25	-0.5	2.25	-1.25	2	1.625	0	1	1	0	1	3	3	1	1	5	1	1	0	1	0	0	0	0	-1	0	1	1	67	65-69	0
1678	65	26.71	81	128	78	14.1	16	0.25	0.25	0.6	0.8	1.5	-2	1.75	-2	0.5	0.75	0	0	1	0	1	-1	-1	3	-1	5	1	2	0	1	0	0	0	1	-1	0	1	1	67	65-69	0
1679	50	21.08	97	171	87	14.1	14	0.4	0	0.5	0.25	2.25	-2	0.25	-2.75	1.25	-1.125	0	1	0	0	3	4	1	3	-1	5	2	1	0	3	1	0	0	1	4	0	1	1	65	65-69	0
1680	55	20.45	89	133	83	13.1	13	0.5	0.25	1	1	2.25	-0.25	1.75	-0.25	2.125	1.625	0	0	0	0	3	2	-1	1	1	4	1	1	0	3	1	1	0	0	-1	0	1	0	67	65-69	0
1681	55	22.46	81	185	101	14.1	14	0.16	0.2	1	0.5	1.5	-0.971	2	-0.939	1.5	2	0	1	0	0	1	-1	1	3	-1	5	1	1	0	2	1	0	0	0	-1	0	1	1	66	65-69	0
1682	62	20.48	78	138	87	13.874	15	0.283	0.4	0	1	0.525	-0.971	1.25	-2.25	0.063	0.125	0	1	0	0	2	2	1	1	1	5	1	1	0	2	1	1	0	1	4	0	1	0	65	65-69	0
1683	53	23.24	75	134	76	14.1	13	0	0.5	0.5	1	2.5	-0.25	-1.5	-0.5	2.375	-1.75	0	0	1	0	3	2	-1	-1	-1	-1	2	-1	0	1	0	0	0	-1	4	0	1	1	64	60-64	0
1684	56	25.57	80	118	67	19.1	15	0.1	0.16	0.4	0.4	1.5	-0.25	1.5	-0.5	1.375	1.25	0	0	0	0	1	2	4	3	1	5	3	1	0	1	0	0	0	0	-1	0	1	0	63	60-64	0
1685	54	22.19	88	115	69	14.1	15	0.16	0.16	0.25	0.3	0.5	-1.75	0.25	-2.75	-0.375	-1.125	0	0	1	0	1	-1	1	3	-1	4	2	2	0	1	0	0	1	1	-1	0	1	1	64	60-64	0
1686	61	28.62	83	115	77	14.1	14	0.2	0.25	1	1	0.5	-0.5	0.75	-0.25	0.25	0.625	0	1	0	0	1	4	1	1	-1	5	1	1	1	1	0	0	0	0	2	0	1	1	63	60-64	0
1687	51	20.82	89	160	89	12.1	12	0.25	0.2	0.6	0.6	2.5	-1.25	2.5	-1.75	1.875	1.625	0	1	0	0	1	-1	-1	1	-1	5	1	1	0	1	0	0	0	0	-1	0	1	1	62	60-64	0
1688	55	22.03	86	131	75	14.1	14	0.16	0.16	1	1	2	-1	1.75	-0.75	1.5	1.375	0	0	0	0	2	4	4	-1	-1	5	1	1	0	1	0	1	-1	-1	-1	0	1	0	61	60-64	0
1689	68	23.12	88	143	93	14.1	14	0.16	0.2	0.6	1	2.75	-2	2	-1.25	1.75	1.375	0	1	0	0	2	-1	-1	1	-1	5	1	1	0	2	1	1	1	1	-1	0	1	0	61	60-64	0
1690	94	31.77	93	147	103	15.1	14	0	0	1	1	3.5	-1.25	3.25	-1	2.875	2.75	0	1	0	1	3	1	3	3	2	4	2	2	0	2	1	0	0	-1	4	0	1	0	59	55-59	0
1691	55	21.48	79	144	84	15.1	14	0.25	0.32	1	1	2.5	-1.75	2.5	-1	1.625	2	0	1	0	0	1	4	3	1	1	5	1	1	0	1	0	0	1	1	4	0	1	1	60	60-64	0
1692	61	29.01	87	148	83	18.1	20	0.8	0.63	0.6	0.8	2	-4	3.25	-5.25	0	0.625	0	1	1	0	3	1	3	1	1	5	2	2	0	2	1	0	0	0	-1	0	1	1	57	55-59	0
1693	72	29.59	80	119	85	15.1	15	0.32	0.16	0.6	0.6	0.5	-0.5	0.75	-0.25	0.25	0.625	0	1	0	0	1	4	1	1	2	-1	1	1	1	2	1	0	0	1	3	0	1	1	54	50-54	0
1694	56	23.61	73	134	79	14.1	14	0.4	0.5	1.2	1.2	0.75	-0.5	0.25	-0.939	0.5	0.25	0	0	0	0	1	4	1	1	-1	3	1	1	1	2	1	0	0	0	-1	0	1	1	53	50-54	0
1695	68	23.53	76	155	80	14.1	14	0.32	0.25	0.6	0.6	-0.75	-0.75	-0.5	-1.25	-1.125	-1.125	0	1	1	0	3	3	1	3	-1	4	3	1	0	3	1	1	0	0	-1	0	1	0	71	70-74	0
1696	63	26.22	85	135	73	16.1	13	0.25	0.32	0.4	0.4	-2	-1.75	-1.5	-0.5	-2.875	-1.75	0	1	1	0	3	3	-1	1	-1	5	2	1	0	-1	-1	-1	-1	-1	-1	0	1	0	70	70-74	0
1697	62	23.34	66	110	62	11.1	15	0.4	0.4	1	1	1.25	-1.25	1	-1	0.625	0.5	0	0	0	0	3	2	4	1	2	2	1	1	0	4	1	1	0	1	-1	0	1	0	53	50-54	0
1698	55	22.03	80	124	63	11.1	12	0.25	0.25	1	1	0.5	-0.5	0.25	-0.939	0.25	0.25	0	0	1	0	1	3	2	1	-1	5	1	1	0	1	0	0	0	-1	-1	1	1	1	67	65-69	0
1699	60.7	26.45	72	123	76	16.1	15	0.25	0.25	1	1	0.5	-1.75	1	-3.25	-0.375	-0.625	0	0	1	0	1	4	4	1	1	5	3	-1	0	2	1	0	0	1	-1	1	1	1	52	50-54	0
1700	41	16.85	69	103	60	14.1	15	0.25	0.2	1	1	2.25	-0.75	2.25	-0.5	1.875	2	0	0	0	0	3	3	3	1	2	1	3	1	1	3	1	1	0	0	-1	1	1	1	60	60-64	0
1701	73	29.62	72	134	62	13.1	15	0.4	0.4	1	1	1.5	-1.25	1.5	-1	0.875	1	0	0	0	1	3	3	1	-1	2	2	2	2	0	3	1	1	1	0	-1	1	1	0	64	60-64	0
1702	85	30.12	94	155	72	24.1	24	0.32	0.125	1	1	0.5	-0.75	1.75	-1	0.125	1.25	0	1	0	1	3	3	1	1	2	3	3	3	1	4	1	0	0	0	2	1	1	1	64	60-64	0
1703	61.426	23.849	79.08	136.051	75.833	12.1	13	0.4	0.32	1.2	1	0.525	-0.971	0.642	-0.939	0.063	0.193	-1	0	0	0	2	2	-1	-1	1	5	1	-1	0	2	1	0	0	0	-1	1	1	0	50	50-54	0
1704	60	24.34	83	127	75	11.1	13	0.16	0.2	1	1	1.75	-0.971	2.5	-0.25	1.75	2.375	0	0	0	0	2	4	2	1	1	5	2	1	0	3	1	0	0	0	4	1	1	1	57	55-59	0
1705	45	18.73	73	125	65	12.1	13	0.125	0.125	0.12	1	0.25	-1.5	3.5	-1.75	-0.5	2.625	0	0	1	0	3	3	2	3	-1	5	3	1	0	2	1	1	0	1	-1	1	1	0	75	75-79	0
1706	54	20.32	68	177	84	10.1	12	0.125	0.125	0.5	0.5	1.75	-1	0.5	-0.25	1.25	0.375	0	1	1	0	1	4	1	1	1	5	1	1	0	1	0	0	0	0	2	1	1	1	83	80+	0
1707	56	26.27	87	165	78	12.1	13	0	0	0.1	0	0.5	-0.75	0.642	-0.939	0.125	0.193	0	1	0	0	1	4	-1	1	1	5	1	1	0	1	0	0	0	1	-1	1	1	1	77	75-79	1
1708	62	25.15	71	129	67	11.1	12	0	0.25	0.25	0.8	0.525	-0.971	1.5	-0.75	0.063	1.125	0	1	1	1	2	2	3	1	1	5	2	-1	0	1	0	0	0	0	2	1	1	1	70	70-74	0
1709	61	24.75	82	143	81	11.1	12	0.25	0.32	1.2	1.2	0.25	-0.5	0.5	-0.25	0	0.375	0	1	0	0	2	3	1	3	-1	5	1	1	0	1	0	0	0	0	-1	1	1	1	65	65-69	0
1710	43	18.86	80	145	79	15.1	14	0.2	0.16	1	0.6	1.75	-0.25	2.75	-0.25	1.625	2.625	0	1	0	0	2	4	-1	1	2	5	3	2	0	2	1	0	0	1	2	1	1	1	63	60-64	0
1711	62	21.97	84	120	63	15.1	15	0.32	0.32	1	1	0.75	-0.5	1.25	-1.25	0.5	0.625	0	0	0	0	3	-1	4	1	2	5	1	1	1	2	1	1	0	1	2	1	1	0	64	60-64	0
1712	59	21.94	71	118	61	10.1	9	0.25	0.2	0.8	0.8	0.75	-0.5	1.25	-0.75	0.5	0.875	0	0	1	0	2	2	3	1	1	1	2	1	0	2	1	0	0	0	-1	1	1	1	63	60-64	0
1713	54	23.68	77	104	53	11.1	11	0.16	0.16	1	1	2.25	0.25	2.5	-0.25	2.375	2.375	0	0	0	0	2	4	-1	1	2	-1	1	1	1	3	1	0	0	0	-1	1	1	1	61	60-64	0
1714	59	22.21	91	123	78	12.1	13	0.32	0.32	1	1.2	-0.25	-0.25	0	-0.5	-0.375	-0.25	0	0	0	0	2	4	1	1	1	4	1	1	1	1	0	0	0	0	-1	1	1	1	60	60-64	0
1715	46	18.43	88	119	60	12.1	11	0.63	0.5	1.2	1	0.25	-0.5	-0.25	-0.25	0	-0.375	0	0	0	0	4	3	1	1	2	5	1	1	0	2	1	0	0	0	4	1	1	1	56	55-59	0
1716	71	26.08	89	140	75	10.1	10	0.4	0.5	1	1	-0.75	-0.75	-0.75	-0.5	-1.125	-1	0	1	0	0	3	4	-1	1	-1	5	1	1	0	1	0	1	1	0	1	1	1	0	55	55-59	0
1717	52	22.51	81	152	90	10.1	10	0.16	0.125	1	1	2	-0.75	1.75	-0.25	1.625	1.625	0	1	0	1	1	2	1	1	-1	5	1	1	0	1	0	0	0	0	1	1	1	1	54	50-54	0
1718	62	25.81	92	121	81	12.1	10	0.63	0.5	1.2	1	1.5	-0.5	1.25	-0.25	1.25	1.125	0	0	0	0	2	4	-1	1	1	5	2	1	1	2	1	0	0	1	1	1	1	1	53	50-54	0
1719	53	21.5	89	119	60	12.1	11	0.4	0.32	1	1	0.5	-2	0.25	-2.75	-0.5	-1.125	0	0	0	0	1	2	-1	-1	1	5	1	1	1	2	1	-1	-1	-1	3	1	1	1	50	50-54	0
1720	43	17.22	80	119	69	17.1	19	0.32	0.32	1	1	1.25	-0.5	1.75	-0.75	1	1.375	0	0	0	0	3	3	-1	1	-1	5	2	1	1	2	1	0	0	0	2	1	1	1	58	55-59	0
1721	78	26.67	91	128	88	10.1	11	0.4	0.5	1.2	1	0	-0.5	0	-1.25	-0.25	-0.625	0	0	0	0	3	1	4	1	2	4	2	1	1	2	1	0	0	0	8	1	1	0	54	50-54	0
1722	72	25.21	58	118	73	10.1	12	0.1	0.1	1	1	2.5	-0.75	2.5	-0.75	2.125	2.125	0	0	0	0	3	-1	2	1	1	5	1	1	0	3	1	1	0	1	4	1	1	0	58	55-59	0
1723	63	28	90	127	79	10.1	10	0.2	0.2	1	1	2.25	0.75	2.5	-1	2.625	2	0	0	1	0	2	4	2	1	1	5	2	1	0	1	0	0	0	0	-1	1	1	1	68	65-69	0
1724	64	25.32	58	138	82	12.1	12	0.32	0.32	1.2	1.2	0.25	-0.971	0.25	-0.5	0.25	0	0	1	1	0	2	4	-1	1	1	2	2	1	0	1	0	0	0	-1	-1	1	1	1	53	50-54	0
1725	63	24.3	78	171	79	13.1	15	0.25	0.25	1	1	0.25	-0.971	0.25	-0.25	0.25	0.125	0	1	0	0	3	4	2	2	1	5	2	1	1	4	1	0	0	0	-1	1	1	1	61	60-64	0
1726	64	28.07	80	117	68	13.1	11	0.32	0.25	1	1	0.75	-1.25	0.5	-0.5	0.125	0.25	0	0	0	0	1	2	2	1	1	5	3	-1	1	2	1	0	0	0	-1	1	1	1	55	55-59	0
1727	55	19.49	54	92	55	10.1	10	0.4	0.4	0.6	1	-2	-4.5	-2	-1.5	-4.25	-2.75	0	0	0	0	3	4	-1	1	1	5	1	1	0	1	0	0	0	0	-1	1	1	0	84	80+	0
1728	47	23.98	72	194	69	11.1	12	0.1	0	0.2	0.12	0.525	-0.971	0.642	-0.939	0.063	0.193	-1	1	1	0	1	4	1	1	1	5	2	2	1	1	0	0	0	0	-1	1	1	1	84	80+	0
1729	51	19.43	66	99	55	10.1	10	0.4	0.2	1	0.5	-0.25	-3.25	-0.25	-3.25	-1.875	-1.875	0	0	0	0	3	2	4	1	1	5	1	1	0	4	1	1	0	0	-1	1	1	0	80	80+	0
1730	70	24.22	67	132	72	10.1	10	0.4	0.32	1	1	1.5	-1.75	1.5	-0.75	0.625	1.125	0	0	0	0	3	4	4	1	1	5	1	1	0	2	1	0	0	-1	-1	1	1	0	75	75-79	0
1731	63	22.86	69	139	56	12.1	12	0.5	0.25	0.8	0.8	-1	-0.5	0.25	-1	-1.25	-0.25	0	1	1	0	2	3	3	1	-1	5	1	1	0	2	1	0	0	1	4	1	1	0	72	70-74	0
1732	42	19.7	71	126	54	8.1	9	0.16	0.125	0.5	0.5	1.5	-3.25	2.75	-1.5	-0.125	2	0	0	1	0	1	4	-1	1	-1	5	1	1	0	1	0	0	0	0	4	1	1	1	72	70-74	0
1733	56	22.72	77	124	88	16.1	16	0.25	0.25	0.6	0.6	1.5	-1.25	1.75	-0.5	0.875	1.5	0	0	0	0	3	4	-1	1	-1	5	3	1	0	1	0	0	0	0	4	1	1	0	69	65-69	0
1734	71	24.57	92	110	68	10.1	11	0.125	0.16	1	1	2.5	-1.25	2.25	-1	1.875	1.75	0	0	0	0	3	4	-1	1	1	-1	1	1	0	1	0	1	0	1	-1	1	1	0	69	65-69	0
1735	71	24.57	74	109	69	16.1	13	0.4	0.32	1	1	-0.25	-0.25	-1	-1.25	-0.375	-1.625	0	0	0	0	2	4	2	1	1	5	1	1	0	1	0	1	1	1	-1	1	1	0	67	65-69	0
1736	57	24.03	69	139	65	14.1	14	0.25	0.25	1	1	2.5	-0.5	2.75	-0.75	2.25	2.375	0	0	0	0	1	4	-1	1	1	5	1	1	0	1	0	0	0	0	-1	1	1	1	67	65-69	0
1737	74	28.2	73	96	52	13.1	13	0.16	0.125	1	1	0.75	-0.25	3.25	-2	0.625	2.25	0	0	0	0	1	4	2	1	1	5	3	2	0	1	0	0	0	0	-1	1	1	1	58	55-59	0
1738	49	19.38	79	148	78	18.1	16	0.16	0.16	1.2	1.2	2.25	-0.5	2.25	-0.25	2	2.125	0	1	0	0	-1	4	2	1	1	-1	2	1	1	2	1	1	0	1	-1	1	1	0	63	60-64	0
1739	76	24.82	74	119	79	15.1	12	0.1	0.125	1	1	1.75	-0.25	3	-1.75	1.625	2.125	0	0	0	0	1	2	2	2	-1	5	1	1	0	2	1	1	1	0	-1	1	1	0	62	60-64	0
1740	76	25.39	85	169	70	12.1	13	0.16	0.125	1	1	1	-0.25	1.25	-0.25	0.875	1.125	0	1	0	0	3	2	2	1	2	5	2	1	1	3	1	1	1	1	-1	1	1	0	62	60-64	0
1741	42	20.83	85	115	62	11.1	11	0.2	0.2	1	1	1.75	-1.5	1.75	-1	1	1.25	0	0	0	0	1	4	-1	1	-1	5	2	1	0	1	0	0	0	0	-1	1	1	1	62	60-64	0
1742	51	18.07	62	151	81	10.1	13	0.2	0.2	1	1	3	-1.5	2	-0.75	2.25	1.625	0	1	0	0	2	3	2	1	-1	5	1	1	0	1	0	0	0	1	-1	1	1	0	61	60-64	0
1743	57	22.55	76	119	63	16.1	16	0.4	0.4	1	1	-0.25	-0.971	-0.25	-0.939	-0.25	-0.25	0	0	0	0	3	4	1	1	1	5	1	1	0	1	0	0	0	0	-1	1	1	1	61	60-64	0
1744	58	24.14	69	153	88	10.1	10	0.2	0.32	1	1	1.5	-1	1.25	-1	1	0.75	0	1	0	0	3	-1	2	1	2	-1	2	1	1	3	1	0	0	1	-1	1	1	1	61	60-64	0
1745	54	22.48	90	137	76	10.1	10	0.125	0.2	1	1	1.25	-0.5	1.25	-0.75	1	0.875	0	0	0	0	2	4	4	1	1	5	2	2	0	2	1	0	0	1	4	1	1	1	61	60-64	0
1746	56	24.24	84	125	60	13.1	11	0.32	0.25	1.2	1	2.5	-2.5	1.25	-1.25	1.25	0.625	0	0	0	0	1	4	-1	1	1	5	2	1	0	1	0	0	0	0	-1	1	1	1	60	60-64	0
1747	61	22.41	77	137	93	11.1	11	0.4	0.4	1	1	0.25	-0.5	0.25	-0.5	0	0	0	1	0	0	2	4	1	1	-1	4	3	1	0	3	1	0	0	0	-1	1	1	1	57	55-59	0
1748	70.3	27.81	81	122	66	16.1	16	0.32	0.125	1	0.25	1.75	-0.971	1.5	-0.25	1.75	1.375	0	1	0	0	3	4	2	1	3	5	2	1	0	2	1	1	1	1	-1	1	1	0	56	55-59	1
1749	62	21.45	77	109	61	10.1	10	0.125	0.2	1	1	1.5	-0.25	1	-0.939	1.375	1	0	0	0	0	1	4	-1	1	1	5	2	1	0	1	0	0	0	0	-1	1	1	1	57	55-59	0
1750	77	28.28	61	170	94	16.1	13	0.16	0.2	1	1	0.75	-1	0.5	-1	0.25	0	0	1	1	0	3	4	-1	1	1	5	2	1	0	1	0	1	1	0	-1	1	1	0	57	55-59	0
1751	81	28.03	55	105	64	11.1	12	0.32	0.2	1	1	2	-0.75	2	-0.75	1.625	1.625	0	0	1	0	1	4	4	1	2	5	2	2	0	1	0	0	0	1	-1	1	1	0	57	55-59	0
1752	59	23.94	65	133	84	14.1	15	0.25	0.2	1	1	1.5	-0.5	1.75	-0.25	1.25	1.625	0	1	0	0	3	4	-1	1	1	5	1	1	0	1	0	0	0	-1	-1	1	1	1	55	55-59	0
1753	80	28.69	72	112	72	14.1	15	0.25	0.32	1	1	0.5	-1	0.75	-0.75	0	0.375	0	1	1	0	1	4	2	1	1	5	1	1	1	2	1	1	0	1	-1	1	1	0	52	50-54	0
1754	53.8	22.98	62	118	70	12.1	14	0.8	0.8	0.5	0.25	-7.25	-3	-10.75	-2.5	-8.75	-12	1	0	0	0	1	4	4	1	2	5	3	2	0	2	1	0	0	0	-1	1	1	1	56	55-59	0
1755	59	21.94	96	164	110	16.1	15	0.25	0.32	1.2	1	1.5	-0.5	1	-0.25	1.25	0.875	0	1	0	0	1	4	4	1	2	5	3	1	0	1	0	1	1	1	-1	1	1	0	60	60-64	0
1756	83	28.38	67	97	57	14.1	10	0.2	0.25	1	1	1.5	-1	0.5	-0.5	1	0.25	0	1	0	0	1	4	2	1	1	5	1	1	0	3	1	1	1	1	-1	1	1	0	50	50-54	0
1757	59.7	24.53	79	100	65	8.1	8	0.25	0.2	1	1	1.25	-0.25	1.25	-0.5	1.125	1	0	0	0	0	1	4	2	1	1	5	3	1	0	1	0	0	0	0	-1	1	1	1	50	50-54	0
1758	68	28.67	71	141	77	10.1	11	0.25	0.32	1	1	1.5	-1.25	1.75	-1.75	0.875	0.875	0	1	0	0	1	-1	1	1	-1	5	2	1	0	1	0	0	1	0	-1	1	1	1	62	60-64	0
1759	59	23.94	94	127	79	16.1	12	0.8	0.8	1	1	-1.25	-0.25	-0.75	-0.75	-1.375	-1.125	0	0	0	1	4	1	2	1	3	1	-1	-1	-1	-1	-1	-1	-1	-1	-1	1	1	1	53	50-54	0
1760	56	21.6	91	146	103	16.1	15	0.125	0.16	1	1	0.75	-0.5	0.25	-0.5	0.5	0	0	1	0	0	2	4	1	1	1	4	3	2	0	2	1	0	0	0	-1	1	1	1	60	60-64	0
1761	58	21.56	63	123	65	12.1	12	0.25	0.2	1	1	2	-0.5	2	-0.5	1.75	1.75	0	0	1	0	2	2	-1	-1	-1	3	-1	-1	-1	-1	-1	-1	-1	-1	2	1	1	0	65	65-69	0
1762	64	23.8	76	151	86	10.1	10	0.16	0.2	1	1	1.25	-0.5	0.5	-0.25	1	0.375	0	1	0	0	3	4	1	2	1	5	2	3	0	1	0	0	0	0	4	1	1	0	67	65-69	0
1763	66	26.11	79	139	76	13.1	14	0.5	0.4	1	1	0.5	-0.5	0.25	-1.25	0.25	-0.375	0	1	0	1	2	4	-1	1	1	5	3	1	0	3	1	0	0	1	-1	1	1	1	54	50-54	0
1764	54	24.99	77	127	70	10.1	11	0.25	0.25	1	1	1.25	-0.5	1.75	-0.25	1	1.625	0	0	1	0	-1	3	2	1	2	5	3	3	0	1	0	-1	-1	-1	-1	1	1	1	60	60-64	0
1765	75	25.65	91	132	72	10.1	10	0.16	0.16	1	1	0	-0.5	1	-0.5	-0.25	0.75	0	0	1	0	2	3	4	1	1	5	1	1	0	2	1	1	1	0	-1	1	1	0	72	70-74	0
1766	62	25.48	79	124	76	9.1	9	0.125	0.125	1	1	1.25	-0.25	1.5	-0.5	1.125	1.25	0	0	1	0	3	4	4	1	-1	-1	-1	-1	-1	-1	-1	-1	-1	-1	-1	1	1	1	61	60-64	0
1767	60.8	27.02	69	165	77	10.1	10	0.125	0.2	0.3	0.6	0.525	-0.971	3	-4.25	0.063	0.875	0	1	0	0	1	3	3	3	-1	5	1	1	0	1	0	0	0	0	-1	1	1	1	82	80+	0
1768	65	28.13	71	142	80	10.1	10	0.25	0.25	1	1	2.75	-1	2.25	-0.25	2.25	2.125	0	1	0	0	1	3	1	1	-1	5	1	1	0	1	0	0	0	0	2	1	1	1	75	75-79	0
1769	56	22.15	77	152	75	10.1	12	0.32	0.2	0.5	0.6	5	-6.75	4.5	-5.25	1.625	1.875	0	1	0	0	1	4	2	3	-1	5	2	1	0	1	0	0	0	0	-1	1	1	1	74	70-74	0
1770	59	21.94	73	131	61	14.1	11	0.32	0.2	1	1	0	-1.5	1.75	-0.75	-0.75	1.375	0	1	0	0	3	2	2	2	-1	5	3	1	0	2	1	0	0	0	-1	1	1	0	74	70-74	0
1771	50	17.3	97	116	71	10.1	10	0.5	0.4	1	1	1	-0.75	1.5	-1.5	0.625	0.75	0	0	1	0	3	3	2	-1	-1	4	1	1	0	4	1	1	0	1	-1	1	1	0	72	70-74	0
1772	89	31.16	79	119	65	11.1	11	0.32	0.25	1	0.6	0.75	-1.5	1	-3	0	-0.5	0	1	0	1	3	4	-1	1	1	5	3	1	0	2	1	0	0	1	-1	1	1	0	72	70-74	0
1773	70	25.1	97	162	84	10.1	10	0.125	0.2	0.5	0.4	1	-2.5	1.75	-2	-0.25	0.75	0	1	0	0	3	3	2	1	1	5	3	-1	1	2	1	1	0	1	-1	1	1	0	72	70-74	0
1774	55	25.11	74	145	88	11.1	12	0.2	0.2	0.5	1	4.5	-0.5	4.5	-0.75	4.25	4.125	0	1	0	0	2	4	-1	1	1	5	2	1	0	2	1	0	0	0	-1	1	1	1	68	65-69	0
1775	49	24.65	71	146	56	11.1	11	0.16	0.125	1	0.6	2.5	-1.25	2.5	-0.75	1.875	2.125	0	1	1	0	1	3	2	3	-1	5	3	1	0	1	0	0	0	0	-1	1	1	1	68	65-69	0
1776	47	22.35	83	135	65	11.1	11	0.16	0.16	1	1	3	-1	2.25	-0.75	2.5	1.875	0	0	1	0	2	3	-1	3	-1	5	2	1	0	1	0	0	0	0	-1	1	1	1	68	65-69	0
1777	64	26.64	70	164	73	13.1	12	0.4	0.5	1	1	2.5	-3.75	2.25	-4	0.625	0.25	0	1	1	0	2	4	4	1	-1	-1	-1	-1	-1	-1	-1	-1	-1	-1	-1	1	1	1	64	60-64	0
1778	57.5	26.61	74	135	68	11.1	12	0.32	0.25	1	1	-1	-0.25	-0.75	-0.25	-1.125	-0.875	0	1	1	0	2	4	4	1	-1	-1	-1	-1	-1	-1	-1	0	0	0	-1	1	1	1	61	60-64	0
1779	50	22.52	68	172	74	10.1	12	0.16	0.2	1	1	1.5	-0.25	1.5	-0.75	1.375	1.125	0	1	0	0	1	4	-1	1	-1	-1	2	1	0	1	0	-1	-1	-1	-1	1	1	1	61	60-64	0
1780	63	24.3	77	148	63	13.1	13	0.25	0.125	1	1	0.75	-0.971	0	-0.5	0.75	-0.25	0	1	1	0	2	2	-1	-1	-1	-1	1	1	0	1	0	-1	-1	-1	-1	1	1	0	60	60-64	0
1781	83	28.38	90	165	88	10.1	10	0.125	0.125	1	1	1.5	-0.5	1.75	-0.5	1.25	1.5	0	1	1	0	3	2	4	1	2	5	2	3	0	2	1	0	0	1	-1	1	1	1	59	55-59	0
1782	81	26.15	75	156	103	14.1	13	0.25	0.25	1	1	1.25	-0.5	1.5	-0.25	1	1.375	0	1	1	0	2	3	2	1	-1	5	1	1	0	2	1	0	0	0	-1	1	1	0	57	55-59	0
1783	51	19.2	91	120	68	13.1	12	0	0	0.4	0.4	2.25	-1.5	2	-1.25	1.5	1.375	0	0	1	0	1	4	-1	1	-1	-1	1	1	0	1	0	1	1	1	-1	1	1	0	55	55-59	0
1784	59	22.48	73	111	73	11.1	10	0.16	0.2	1	1	1.25	-0.5	1	-0.5	1	0.75	0	0	1	1	2	4	-1	1	1	5	2	1	1	2	1	0	0	-1	-1	1	1	1	56	55-59	0
1785	54	23.37	65	143	82	14.1	14	0.32	0.2	1	1	6	-6.75	1	-0.25	2.625	0.875	0	1	0	0	1	4	-1	1	1	5	2	1	0	2	1	0	0	0	-1	1	1	1	54	50-54	0
1786	45	18.85	83	119	68	10.1	12	0.25	0.25	1	1	1.75	-0.5	1.75	-0.25	1.5	1.625	0	0	0	0	2	4	2	3	2	5	3	1	1	2	1	0	0	0	-1	1	1	1	54	50-54	0
1787	55.6	19.24	67	140	84	20.1	21	0.8	0.8	0.1	0.2	-22.75	-1.5	-21.75	-0.75	-23.5	-22.125	1	1	0	0	4	3	-1	1	-1	-1	1	1	0	1	0	1	1	1	-1	1	1	0	65	65-69	0
1788	57	21.19	84	144	96	15.1	15	0.32	0.25	1	1.2	1	-0.971	1	-0.25	1	0.875	0	1	0	0	3	1	2	-1	3	4	1	1	1	3	1	0	1	0	-1	1	1	0	58	55-59	0
1789	74	34.72	76	129	71	15.1	12	0.4	0.4	1	1	2.25	-0.5	1.5	-1	2	1	0	1	1	1	3	4	-1	1	1	3	1	1	0	4	1	0	0	0	4	1	1	1	55	55-59	0
1790	65	25.71	78	170	73	17.1	17	0.125	0	0.5	0.1	1.25	-0.971	0	-0.75	1.25	-0.375	0	1	0	0	3	4	2	1	1	5	2	1	1	2	1	1	0	0	-1	1	1	0	85	80+	1
1791	58	25.44	103	152	82	10.1	10	0.63	0.32	1	1	1.75	-0.25	0.75	-1.25	1.625	0.125	0	1	0	0	3	4	2	3	-1	5	1	1	0	2	1	0	0	0	-1	1	1	1	81	80+	0
1792	55	24.12	111	131	74	11.1	10	0	0.125	0.02	1	0.525	-0.971	1.5	-1	0.063	1	0	0	0	1	1	4	2	3	-1	5	3	1	0	1	0	0	0	0	-1	1	1	1	82	80+	0
1793	61	24.13	72	144	67	14.1	14	0.16	0.16	0.5	0.4	0.5	-1.75	-1	-1.25	-0.375	-1.625	0	1	0	0	2	4	2	2	1	5	1	1	1	2	1	0	0	0	-1	1	1	1	76	75-79	0
1794	61	31.12	105	161	76	16.1	13	0.16	0.32	0.3	1	0.525	-0.971	1.5	-1.75	0.063	0.625	0	1	1	0	2	4	-1	1	1	5	2	1	1	2	1	0	0	0	-1	1	1	1	74	70-74	0
1795	61	24.75	76	140	75	17.1	17	0.16	0.16	0.5	0.4	2.75	-1.5	2.25	-1.5	2	1.5	0	1	1	0	2	4	2	1	1	5	1	1	0	2	1	0	0	0	-1	1	1	1	74	70-74	0
1796	62	25.15	76	147	81	9.1	9	0.125	0.125	0.4	0.2	1.5	-2.25	1.5	-2	0.375	0.5	0	1	1	0	3	4	1	1	-1	5	1	1	0	1	0	0	0	0	-1	1	1	0	73	70-74	0
1797	63	26.56	61	135	77	14.1	12	0.125	0.16	1	1	2	-1.75	2.25	-0.5	1.125	2	0	1	0	0	2	2	2	2	1	5	2	1	1	1	0	1	0	1	-1	1	1	0	72	70-74	0
1798	70	26.67	71	128	77	11.1	12	0.25	0.25	1	1	1	-1	1.5	-2.25	0.5	0.375	0	1	1	0	2	-1	1	1	-1	4	2	2	0	2	1	0	0	0	-1	1	1	0	71	70-74	0
1799	64	27.34	72	138	82	12.1	12	0.32	0.32	1	1	-0.75	-1.75	-1.25	-2.25	-1.625	-2.375	0	0	0	0	1	4	-1	1	1	5	1	1	0	1	0	0	1	1	-1	1	1	1	66	65-69	0
1800	75	25.06	82	127	77	10.1	11	0.5	0.5	1	1	1	-2.25	0.75	-2.25	-0.125	-0.375	0	1	1	0	3	2	-1	-1	-1	-1	1	1	0	4	1	0	1	0	2	1	1	0	62	60-64	0
1801	58	19.61	70	116	83	12.1	12	0.125	0.125	1.2	1.2	2	-0.75	1.75	-0.25	1.625	1.625	0	0	0	0	3	2	2	1	-1	5	1	1	0	3	1	0	0	0	-1	1	1	0	62	60-64	0
1802	60	24.34	80	144	91	15.1	15	0.16	0.16	1	1	1.75	-0.971	1	-0.939	1.75	1	0	1	0	0	1	4	2	1	-1	5	2	1	0	1	0	0	0	0	-1	1	1	1	61	60-64	0
1803	46	20.44	100	130	73	16.1	17	0	0.16	0.12	1	1.25	-0.5	1	-0.75	1	0.625	0	0	0	0	1	4	2	1	1	5	2	1	0	2	1	0	0	0	-1	1	1	1	61	60-64	0
1804	60	28.15	95	180	91	14.1	17	0.25	0.25	1	1	0.75	-0.5	0.75	-0.5	0.5	0.5	0	1	0	0	1	3	2	1	-1	5	1	1	0	2	1	0	0	0	-1	1	1	1	63	60-64	0
1805	60	23.73	78	159	86	11.1	14	0.4	0.8	0.4	1	-10.5	-2.75	-7	-2	-11.875	-8	1	1	0	0	-1	3	1	1	1	5	1	1	1	2	1	0	0	1	-1	1	1	1	65	65-69	0
1806	61	25.72	89	157	102	13.1	10	0.2	0.16	1	1	1.5	-0.75	1.25	-0.25	1.125	1.125	0	1	0	0	1	4	3	1	1	5	3	1	0	2	1	0	0	0	-1	1	1	1	57	55-59	0
1807	55	22.6	90	144	55	11.1	10	0.32	0.32	0.6	0.6	1	-1.25	-3	-3	0.375	-4.5	0	1	0	0	3	-1	1	1	-1	5	1	1	0	1	0	0	0	1	-1	1	1	1	85	80+	0
1808	50	20.55	73	114	62	15.1	15	0.32	0.4	0.8	0.8	1.75	-0.5	0.5	-1	1.5	0	0	0	0	0	3	4	-1	1	1	5	3	1	0	2	1	0	0	0	-1	1	1	1	79	75-79	0
1809	61	24.44	67	136	78	15.1	15	0.16	0.16	0.6	0.6	2.5	-0.75	2.25	-0.5	2.125	2	0	1	1	0	4	1	1	2	1	2	3	3	1	2	1	0	0	0	2	1	1	1	76	75-79	0
1810	52	21.93	68	136	65	17.1	14	0.4	0.4	1	0.8	1.25	-0.75	1.25	-0.5	0.875	1	0	1	0	0	3	3	-1	1	-1	-1	2	1	0	2	1	0	0	0	-1	1	1	1	77	75-79	0
1811	58	24.14	70	116	47	14.1	15	0.63	0.5	1	1.2	2.75	-1	2.25	-0.5	2.25	2	0	1	1	1	3	3	2	1	2	5	2	1	1	2	1	0	0	0	-1	1	1	1	73	70-74	0
1812	60	22.58	63	113	60	12.1	10	0.32	0.25	1	1	2.25	-0.25	3	-1	2.125	2.5	0	0	0	1	2	4	1	3	1	3	2	2	1	4	1	0	0	0	4	1	1	1	65	65-69	0
1813	69	25.34	79	113	56	14.1	15	0.25	0.25	1	1	1.25	-0.5	1.75	-1	1	1.25	0	0	0	0	2	2	1	1	1	4	1	1	1	2	1	0	0	0	-1	1	1	1	63	60-64	0
1814	53	19	78	99	63	15.1	14	0.4	0.32	1	1	0	-0.5	0	-0.75	-0.25	-0.375	0	0	1	0	3	4	2	1	2	5	2	1	0	2	1	0	0	0	-1	1	1	0	62	60-64	0
1815	56	21.6	70	133	69	16.1	18	0.2	0.25	1	1	4.5	-0.5	4.5	-0.25	4.25	4.375	0	0	0	0	2	4	-1	3	1	5	3	1	0	3	1	0	0	1	4	1	1	1	61	60-64	0
1816	56	23.01	80	118	71	13.1	13	0.4	0.5	0.5	0.8	-1.75	-0.75	-1	-0.5	-2.125	-1.25	0	0	0	0	2	3	-1	1	3	5	1	1	0	2	1	-1	-1	-1	-1	1	1	1	60	60-64	0
1817	50	20.81	67	106	73	16.1	15	0.2	0.2	1	0.6	2	-0.5	2.5	-0.5	1.75	2.25	0	0	0	0	2	3	2	3	-1	5	1	1	0	2	1	0	0	0	-1	1	1	1	58	55-59	0
1818	54	22.77	75	142	83	14.1	15	0.5	0.63	1	1	2.25	-0.5	2	-1.25	2	1.375	0	1	0	0	3	3	2	3	-1	1	1	2	0	2	1	0	0	1	-1	1	1	1	71	70-74	0
1819	55	23.81	102	135	74	18.1	15	0.2	0.25	1	0.6	2.75	-1.75	3.25	-2.25	1.875	2.125	0	1	0	1	3	3	2	3	-1	5	2	1	1	4	1	0	0	0	-1	1	1	1	70	70-74	0
1820	68	27.59	82	156	91	15.1	16	0.2	0.25	1	0.8	0.25	-0.5	0.5	-0.25	0	0.375	0	1	1	1	3	-1	-1	-1	1	-1	-1	-1	-1	-1	-1	-1	-1	-1	-1	1	1	1	61	60-64	0
1821	61	21.87	71	123	76	14.1	13	0.16	0.16	1	1.2	0.525	-0.971	0.642	-0.939	0.063	0.193	-1	1	1	0	3	3	1	1	3	4	1	1	1	2	1	0	0	0	-1	1	1	0	71	70-74	0
1822	48	19.47	85	126	63	12.1	10	0.32	0.4	0.8	0.8	1.5	-0.971	0.5	-0.25	1.5	0.375	0	0	0	1	3	1	1	3	3	1	2	1	1	4	1	0	0	0	-1	1	1	1	66	65-69	0
1823	58	20.8	99	157	74	20.1	16	0.4	0.32	0.8	0.8	-0.75	-0.75	0.25	-1.25	-1.125	-0.375	0	1	1	0	3	4	1	-1	1	4	1	1	1	3	1	0	0	0	2	1	1	1	69	65-69	0
1824	62	26.14	77	155	70	11.1	11	0.16	0.1	0.25	0.25	0.525	-0.971	0.642	-0.939	0.063	0.193	-1	1	0	0	3	3	2	3	2	5	2	2	0	1	0	0	0	0	4	1	1	1	89	80+	0
1825	46	19.91	71	135	58	18.1	19	0.32	0.16	0.6	0.25	3.5	-1.75	0.642	-0.939	2.625	0.193	0	1	0	1	4	3	1	3	-1	5	3	1	0	1	0	0	0	0	4	1	1	1	75	75-79	0
1826	64	26.64	100	132	77	20.1	17	0.5	0	0.2	0.04	-12.25	-5.25	-15.25	-3.25	-14.875	-16.875	1	0	0	0	3	3	1	2	3	5	1	1	0	4	1	0	0	1	4	1	1	1	71	70-74	0
1827	63	23.71	78	138	63	10.1	9	0.4	0.4	1	1	2.25	-1.5	2	-0.75	1.5	1.625	0	0	0	1	3	3	2	1	-1	4	3	1	0	2	1	0	0	-1	-1	1	1	1	70	70-74	0
1828	79	33.31	71	118	67	14.1	10	0.25	0.25	0.6	0.5	2	-1.25	2	-1	1.375	1.5	0	1	1	1	3	3	2	1	3	-1	3	1	0	2	1	0	0	0	-1	1	1	1	69	65-69	0
1829	59	23.94	61	148	81	13.1	13	0.25	0.2	1	1	1.5	-1.25	1.5	-0.75	0.875	1.125	0	1	0	0	-1	3	3	2	-1	5	1	1	0	2	1	0	1	1	-1	1	1	0	64	60-64	0
1830	55	23.19	65	133	62	18.1	17	0.25	0.25	1	1	2	-1	1.75	-1	1.5	1.25	0	1	1	1	3	3	2	3	1	1	2	1	1	3	1	0	0	0	-1	1	1	1	63	60-64	0
1831	57	23.73	74	99	67	16.1	16	0.25	0.32	1	1	1.25	-0.5	1.5	-0.75	1	1.125	0	0	1	0	3	1	2	1	-1	5	1	1	0	1	0	0	0	0	-1	1	1	1	59	55-59	0
1832	52	22.21	82	115	68	14.1	13	0.25	0.25	1	1	2.25	-0.5	2.25	-0.25	2	2.125	0	1	0	0	2	2	2	1	-1	5	3	1	0	3	1	0	1	1	-1	1	1	1	63	60-64	0
1833	69	23.88	61	141	68	15.1	19	0.32	0.32	0.3	0.2	-0.75	-2.25	-1	-0.75	-1.875	-1.375	0	1	1	1	4	3	-1	1	-1	-1	3	-1	0	1	0	1	0	0	-1	1	1	0	81	80+	0
1834	54	21.63	79	152	83	16.1	14	0.25	0.25	1	0.4	0.25	-1.25	-1.5	-1.25	-0.375	-2.125	0	1	0	0	-1	3	-1	1	3	5	2	2	1	4	1	0	0	0	-1	1	1	1	78	75-79	0
1835	60	22.86	71	108	59	12.1	12	0.4	0.5	1	1	0	-0.75	-0.5	-0.25	-0.375	-0.625	0	0	0	0	-1	-1	-1	-1	-1	-1	-1	-1	-1	-1	-1	-1	-1	-1	-1	1	1	1	75	75-79	0
1836	68	24.98	74	128	72	13.1	13	0.4	0.4	1	1	3.75	-1.75	4.75	-2.25	2.875	3.625	0	1	0	0	2	3	1	1	3	2	2	1	1	2	1	0	0	1	-1	1	1	0	75	75-79	0
1837	47.6	21.16	84	137	84	9.1	9	0.63	0.5	0.8	1	0.5	-1.5	0.5	-0.5	-0.25	0.25	0	1	0	0	3	2	-1	-1	1	-1	1	1	0	2	1	0	-1	-1	-1	1	1	1	73	70-74	0
1838	77	31.84	70	190	80	16.1	16	0.32	0.25	1	1	1.25	-0.75	2	-0.5	0.875	1.75	0	1	0	0	2	3	-1	-1	-1	5	-1	-1	-1	-1	-1	-1	-1	-1	-1	1	1	1	73	70-74	0
1839	57.4	24.68	76	146	62	12.1	11	0.32	0.32	1	1	-1	-1.25	0.5	-1.5	-1.625	-0.25	0	1	1	1	3	-1	1	-1	1	-1	-1	-1	-1	-1	-1	-1	-1	-1	-1	1	1	1	71	70-74	0
1840	59	23.34	67	143	55	11.1	12	0.32	0.32	0.8	0.8	2	-2.25	1.5	-1.75	0.875	0.625	0	1	0	1	3	3	1	-1	2	4	2	1	-1	3	1	-1	-1	-1	-1	1	1	1	71	70-74	0
1841	86	30.11	64	139	75	10.1	10	0.5	0.4	0.5	0.5	-1.5	-1.5	-1.5	-3	-2.25	-3	0	0	0	1	3	3	2	1	2	1	1	1	0	2	1	0	0	0	-1	1	1	0	71	70-74	0
1842	60.3	22.42	72	157	79	15.1	15	0.4	0.2	1	0.6	1.75	-0.971	2.5	-0.75	1.75	2.125	0	1	0	1	3	3	-1	1	-1	5	1	1	1	2	1	0	0	0	-1	1	1	1	70	70-74	0
1843	43	17.44	89	163	88	11.1	12	0.25	0.25	0.8	0.8	1.25	-0.75	1.5	-1	0.875	1	0	1	0	0	1	4	-1	1	1	5	1	1	0	1	0	0	0	0	4	1	1	1	71	70-74	0
1844	54	23.07	79	150	70	11.1	11	0.2	0.25	1	1	2.25	-0.25	2.75	-0.25	2.125	2.625	0	1	0	0	3	3	1	1	2	5	-1	-1	-1	-1	-1	-1	-1	-1	-1	1	1	1	70	70-74	0
1845	54	19.13	94	141	97	16.1	16	0.2	0.16	0.8	0.8	2.5	-0.25	2.25	-0.5	2.375	2	0	1	1	0	2	3	-1	1	1	5	-1	-1	-1	-1	-1	-1	-1	-1	-1	1	1	1	65	65-69	0
1846	62.55	22.43	84	162	80	12.1	12	0	0.25	0.04	0.5	-23.25	-3.25	-5.5	-1	-24.875	-6	1	1	0	0	2	3	-1	1	3	5	1	-1	0	2	1	-1	-1	-1	2	1	1	1	66	65-69	0
1847	55	22.31	80	123	65	13.1	12	0.32	0.32	1.2	1	0.75	-0.971	0.75	-0.5	0.75	0.5	0	1	0	0	3	3	-1	1	3	3	1	1	0	3	1	0	0	0	-1	1	1	1	60	60-64	0
1848	49	19.38	83	127	73	16.1	17	0.25	0.25	1	1	1.25	-1	1.25	-1	0.75	0.75	0	0	0	0	3	3	1	1	3	2	1	1	0	2	1	0	0	1	4	1	1	1	61	60-64	0
1849	49	20.13	76	118	77	13.1	13	0.2	0.25	0.8	0.8	2	-0.25	2	-0.25	1.875	1.875	0	0	0	0	3	-1	-1	1	3	4	2	1	0	4	1	-1	-1	-1	-1	1	1	1	59	55-59	0
1850	63.6	21.75	69	100	60	10.1	10	0.4	0.4	1	1	1.25	-0.25	1.5	-1.25	1.125	0.875	0	0	0	0	2	4	1	1	2	5	2	1	1	3	1	0	0	0	-1	1	1	0	57	55-59	0
1851	63	21.8	75	155	74	16.1	16	0.25	0.4	1	1	1.75	-0.75	1.5	-0.25	1.375	1.375	0	1	0	0	3	-1	2	1	3	4	3	2	0	1	0	0	0	0	-1	1	1	1	62	60-64	0
1852	39	16.44	84	102	60	14.1	15	0.32	0.32	1	1	3.75	-0.25	3.5	-0.75	3.625	3.125	0	0	0	0	3	3	-1	-1	-1	-1	1	1	1	2	1	-1	-1	-1	1	1	1	1	67	65-69	0
1853	62	22.5	79	115	66	10.1	14	0.125	0.2	1	1	3.25	-0.25	2.75	-0.25	3.125	2.625	0	0	0	0	4	3	2	1	3	5	3	3	0	3	1	-1	-1	1	-1	1	1	1	61	60-64	0
1854	66.25	23.47	92	172	73	12.1	14	0.63	0.8	0.8	1	1.75	-0.5	1.5	-1	1.5	1	0	1	0	0	4	3	1	1	3	4	1	1	1	4	1	0	0	1	4	1	1	0	71	70-74	0
1855	66	23.11	96	112	62	11.1	14	0.4	0.5	1	1	1.25	-0.75	1.25	-0.25	0.875	1.125	0	0	0	0	3	3	-1	1	3	5	2	1	1	4	1	0	0	0	-1	1	1	1	53	50-54	0
1856	68	27.24	84	115	66	14.1	14	0.16	0.2	0.3	0.2	1.75	-0.75	0	-0.25	1.375	-0.125	0	0	1	0	3	1	-1	1	2	1	3	3	1	-1	-1	0	0	-1	4	1	1	1	79	75-79	1
1857	68	23.26	73	129	66	12.1	8	0.25	0.25	1	1	2	-1.5	0.5	-2.5	1.25	-0.75	0	0	0	1	3	3	-1	1	2	-1	-1	-1	-1	-1	-1	0	0	0	-1	1	1	0	76	75-79	0
1858	74	26.85	61	141	83	16.1	18	0.5	0.63	1	1	-0.75	-0.25	-0.5	-0.5	-0.875	-0.75	0	1	0	0	3	-1	-1	-1	-1	5	2	-1	0	2	1	0	0	-1	-1	1	1	1	54	50-54	0
1859	51	20.17	71	116	70	10.1	10	0.2	0.16	1	1	1.75	-1	2.25	-1.25	1.25	1.625	0	0	0	1	2	4	-1	-1	-1	-1	2	-1	-1	4	1	-1	-1	-1	-1	1	1	1	70	70-74	0
1860	54	23.07	73	113	61	15.1	16	0.5	0.63	1.2	1.2	0.75	-0.25	1.25	-0.75	0.625	0.875	0	0	0	0	4	3	2	1	3	4	1	1	-1	-1	-1	-1	-1	-1	2	1	1	1	55	55-59	0
1861	40.85	15.38	89	116	69	10.1	11	0.32	0.32	1	0.6	0.5	-1.75	0.5	-2.5	-0.375	-0.75	0	0	0	0	3	3	-1	1	3	5	2	1	0	2	1	-1	-1	-1	-1	1	1	1	72	70-74	0
1862	67	24.61	84	157	71	16.1	14	0.32	0.25	1	1	1.5	-0.25	1.5	-0.25	1.375	1.375	0	1	1	0	3	3	-1	1	-1	-1	-1	-1	-1	-1	-1	-1	-1	-1	2	1	1	0	67	65-69	0
1863	58	20.31	60	174	81	16.1	14	0.5	0.4	1	1	0.75	-2	1.25	-1.25	-0.25	0.625	0	1	0	0	4	3	-1	1	3	4	2	1	1	3	1	0	0	1	-1	1	1	0	65	65-69	0
1864	57.8	23.3	69	85	39	12.1	10	0.2	0.2	1	1	2.25	-0.971	1.75	-0.5	2.25	1.5	0	0	0	0	3	3	-1	1	3	3	1	1	0	4	1	-1	-1	-1	-1	1	1	1	65	65-69	0
1865	61.65	22.78	88	162	78	16.1	19	0.2	0.32	0.8	1	-5.75	-1.5	-3.75	-1.5	-6.5	-4.5	1	1	1	1	4	3	-1	1	3	4	1	1	0	2	1	0	0	0	-1	1	1	0	63	60-64	0
1866	66	24.24	87	133	82	15.1	12	0.4	0.32	0.8	1	1.25	-0.25	0	-0.5	1.125	-0.25	0	0	0	0	4	3	1	1	3	3	1	1	1	1	0	-1	-1	1	-1	1	1	0	62	60-64	0
1867	55.8	23.68	76	155	90	16.1	15	0.63	0.5	1.2	1	0.5	-0.5	-0.75	-0.5	0.25	-1	0	1	0	0	3	3	-1	1	3	5	1	1	1	2	1	-1	-1	-1	-1	1	1	1	62	60-64	0
1868	69	25.65	92	126	70	10.1	11	0.25	0.32	0.8	0.8	0.75	-0.5	0.75	-1.25	0.5	0.125	0	0	0	0	3	1	1	2	3	1	2	2	0	4	1	0	0	1	4	1	1	1	61	60-64	0
1869	49	20.4	62	127	74	10.1	13	0.5	0.63	1	1	0	-0.5	-2.25	-1	-0.25	-2.75	0	0	0	0	4	-1	-1	-1	3	3	1	1	1	4	1	-1	-1	-1	-1	1	1	1	61	60-64	0
1870	71.8	28.94	76	163	104	12.1	12	0.5	0.5	0.8	0.6	1.5	-0.75	1.75	-0.75	1.125	1.375	0	1	1	0	3	3	-1	1	-1	3	3	1	0	4	1	0	0	0	-1	1	1	1	61	60-64	0
1871	57	20.2	71	120	74	13.1	14	0.4	0.5	0.8	1	-4	-1	-2.5	-0.5	-4.5	-2.75	0	0	1	0	-1	-1	-1	-1	-1	-1	2	-1	-1	2	1	-1	-1	-1	-1	1	1	1	56	55-59	0
1872	55.5	22.52	66	96	60	10.1	12	0.2	0.2	1	1	1.5	-0.25	1.25	-0.939	1.375	1.25	0	0	0	0	3	3	-1	1	3	4	2	1	0	2	1	0	0	-1	-1	1	1	1	53	50-54	0
1873	61.4	25.23	93	161	73	14.1	15	0.4	0.4	1	0.8	0	-1.5	0.75	-0.75	-0.75	0.375	0	1	0	0	4	3	-1	1	-1	5	1	1	-1	-1	-1	-1	-1	-1	6	1	1	1	80	80+	0
1874	56	21.08	84	127	50	10.1	10	0.5	0.4	0.8	0.8	0.5	-0.25	1.25	-1.5	0.375	0.5	0	0	1	0	3	3	-1	2	-1	4	-1	-1	-1	-1	-1	-1	-1	-1	-1	1	1	1	64	60-64	0
1875	59.5	24.61	71	119	67	15.1	16	0.63	0.63	1	1	1.75	-0.971	1.75	-0.939	1.75	1.75	0	0	0	1	3	3	-1	1	3	4	2	2	-1	-1	-1	-1	-1	1	-1	1	1	1	61	60-64	0
1876	58	25.44	71	156	93	13.1	13	0.25	0.2	1	1	1	-0.5	1.25	-1	0.75	0.75	0	1	1	0	2	-1	-1	1	1	-1	1	1	0	1	0	0	0	0	-1	1	1	1	64	60-64	0
1877	98	30.93	80	155	104	11.1	10	0.32	0.32	0.25	0.25	0.525	-0.971	0.642	-0.939	0.063	0.193	-1	1	0	0	3	3	2	1	3	5	1	1	0	1	0	1	-1	1	-1	1	1	0	79	75-79	0
1878	57	24.35	83	139	58	12.1	10	0.8	0.8	0.6	0.6	-12.75	-2.75	-10	-2.5	-14.125	-11.25	1	0	1	0	3	-1	2	1	2	-1	1	1	0	3	1	0	0	-1	-1	1	1	1	68	65-69	0
1879	66.5	26.47	83	146	96	15.1	16	0.2	0.25	0.5	0.6	0.5	-0.75	3.25	-1.25	0.125	2.625	0	1	0	0	3	3	-1	1	2	5	2	1	1	4	1	0	0	0	-1	1	1	1	68	65-69	0
1880	50	19.29	72	105	48	10.1	11	0.4	0.4	1	1	1	-0.25	1	-0.5	0.875	0.75	0	0	0	0	3	4	-1	2	1	5	2	1	0	3	1	0	0	1	6	1	1	1	68	65-69	0
1881	49	21.21	75	127	77	9.1	9	0.125	0.25	1	1	1.75	-0.971	1.25	-0.25	1.75	1.125	0	0	0	0	2	3	1	1	1	5	1	1	0	1	0	0	0	0	-1	1	1	1	68	65-69	0
1882	64	24.09	72	120	67	10.1	12	0.16	0.2	1	1	0.75	-1	2.25	-1.5	0.25	1.5	0	1	0	0	3	3	-1	1	-1	5	1	1	0	1	0	0	0	0	-1	1	1	0	66	65-69	0
1883	47	18.36	93	117	73	11.1	11	0.4	0.2	1	1	1	-0.75	1.5	-1.5	0.625	0.75	0	0	0	0	3	3	-1	1	-1	4	2	1	1	2	1	0	0	0	-1	1	1	1	62	60-64	0
1884	55	23.19	85	126	67	11.1	11	0.25	0.25	1	1	2.75	-1.5	2.5	-1.25	2	1.875	0	0	0	0	4	3	-1	2	3	5	2	1	1	2	1	0	0	1	4	1	1	1	62	60-64	0
1885	58	22.94	83	118	74	16.1	18	0.25	0.16	1	1	1.5	-0.5	1.5	-0.25	1.25	1.375	0	0	0	0	4	-1	1	1	3	3	2	1	1	4	1	0	-1	-1	-1	1	1	1	55	55-59	0
1886	76	24.54	75	139	84	11.1	12	0.5	0.5	1	1	-0.25	-2.75	0.25	-0.75	-1.625	-0.125	0	0	0	0	4	3	-1	1	2	5	2	2	1	1	0	0	0	0	4	1	1	0	65	65-69	0
1887	50	20.55	87	104	60	11.1	10	0.8	0.8	1	1	-1	-0.25	-0.75	-0.25	-1.125	-0.875	0	0	0	0	4	4	1	2	2	1	2	2	1	3	1	0	0	1	-1	1	1	1	51	50-54	0
1888	59	23.94	77	90	56	13.1	13	0.4	0.5	1	1.2	1.25	-1.25	0.5	-0.25	0.625	0.375	0	0	1	1	4	1	4	1	2	1	2	1	0	4	1	0	0	0	-1	1	1	1	56	55-59	0
1889	82	26.47	85	149	73	12.1	11	0	0	0.6	1	-8	-1.5	-5.75	-2.25	-8.75	-6.875	1	1	1	0	4	3	1	1	3	4	1	1	1	3	1	0	0	1	-1	1	1	0	73	70-74	0
1890	60	24.34	79	144	80	13.1	13	0.25	0.4	1	1	1.5	-0.75	1.5	-0.75	1.125	1.125	0	1	0	0	3	1	-1	1	-1	5	3	1	0	1	0	0	0	1	-1	1	1	1	74	70-74	0
1891	75	27.55	88	124	71	13.1	13	0.63	0.63	1	1	-3.75	-1	-2.75	-1.25	-4.25	-3.375	0	0	0	0	3	3	-1	1	-1	4	3	2	0	2	1	0	1	-1	-1	1	1	0	73	70-74	0
1892	55	22.89	77	188	106	11.1	13	0.25	0.2	0.6	0.5	0.25	-1.25	0.75	-1	-0.375	0.25	0	1	1	0	3	3	-1	1	-1	5	2	2	0	1	0	0	0	0	-1	1	1	1	71	70-74	0
1893	54	22.77	71	120	70	15.1	14	0.4	0.4	1	1	0.75	-0.5	0.25	-0.5	0.5	0	0	0	0	0	2	3	-1	1	-1	5	2	2	0	1	0	0	0	0	-1	1	1	1	71	70-74	0
1894	65	24.77	80	167	73	17.1	16	0.8	0.8	1	1	-1.75	-0.5	-1.25	-0.75	-2	-1.625	0	1	1	0	3	1	-1	1	-1	5	2	1	0	1	0	0	0	0	-1	1	1	1	70	70-74	1
1895	56	21.08	66	116	78	16.1	17	0.25	0.2	1	1	2.75	-0.25	2.25	-0.25	2.625	2.125	0	0	0	0	2	3	2	1	2	5	1	1	0	1	0	0	0	0	2	1	1	1	67	65-69	0
1896	64	24.09	94	156	87	14.1	15	0.63	0.8	1	1	0.5	-0.25	0	-1.25	0.375	-0.625	0	1	1	0	4	3	-1	1	3	3	2	1	0	4	1	0	0	1	-1	1	1	0	67	65-69	0
1897	67	24.02	83	164	85	9.1	8	0.5	0.4	0.6	1	3.75	-4	2.5	-1	1.75	2	0	1	1	0	4	3	-1	1	-1	5	1	1	0	1	0	0	0	1	2	1	1	0	87	80+	0
1898	70	28.04	73	108	61	10.1	9	0.25	0.32	1	1.2	1.25	-0.5	1.5	-0.25	1	1.375	0	0	0	0	4	3	-1	1	-1	3	2	1	0	1	0	0	0	0	-1	1	1	1	56	55-59	0
1899	49	19.14	70	113	68	14.1	12	0.32	0.32	1	1	-0.25	-0.25	-0.25	-0.5	-0.375	-0.5	0	1	0	0	3	3	-1	-1	-1	5	2	1	0	1	0	0	0	0	2	1	1	1	62	60-64	0
1900	61.426	23.849	79.08	136.051	75.833	14.1	15	0.25	0.2	1	1	2.5	-1	2.75	-0.5	2	2.5	0	0	0	0	4	1	4	1	3	3	2	2	1	4	1	-1	-1	-1	-1	1	1	0	74	70-74	0
1901	58.4	21.71	72	169	63	10.1	13	0.2	0.2	0.6	0.6	3	-1	2.5	-0.5	2.5	2.25	0	1	0	0	3	3	-1	1	3	2	1	1	0	4	1	-1	-1	-1	1	1	1	0	77	75-79	0
1902	50	24.11	98	130	60	10.1	9	0.32	0.4	1	0.6	1.5	-0.5	2.25	-1.25	1.25	1.625	0	0	0	1	3	3	1	1	2	5	3	1	1	2	1	0	0	0	-1	1	1	1	73	70-74	0
1903	65	23.88	69	156	91	21.1	19	0.25	0.2	1	1	1	-0.75	1.25	-1	0.625	0.75	0	1	0	0	-1	3	-1	1	-1	5	1	1	0	1	0	0	0	0	2	1	1	0	72	70-74	0
1904	59	23.94	67	136	87	16.1	17	0.25	0.25	1	1	2.25	-1	2.25	-1	1.75	1.75	0	0	0	0	2	4	-1	-1	-1	5	2	3	0	1	0	0	0	0	4	1	1	1	71	70-74	0
1905	64	25.96	61	130	69	9.1	9	0.4	0.16	1	1	1.5	-0.5	1.75	-0.75	1.25	1.375	0	1	0	0	3	3	-1	1	-1	5	1	1	0	1	0	0	0	0	-1	1	1	1	70	70-74	0
1906	62	22.5	67	140	62	18.1	16	0.32	0.32	1	1	0.5	-0.25	0.25	-0.25	0.375	0.125	0	1	0	0	3	3	2	1	1	1	2	1	0	4	1	1	0	0	-1	1	1	0	69	65-69	0
1907	48	17.85	73	127	66	17.1	14	0.2	0.125	1	1	5	-0.75	4.5	-0.5	4.625	4.25	0	0	0	0	3	3	-1	1	-1	-1	2	1	0	1	0	0	0	0	4	1	1	1	68	65-69	0
1908	65	23.03	77	140	73	11.1	10	0.16	0.2	0.8	0.8	1	-0.5	1.25	-0.75	0.75	0.875	0	1	1	0	3	3	1	1	2	4	3	2	0	2	1	0	0	1	-1	1	1	1	64	60-64	1
1909	61	25.39	67	116	62	11.1	13	0.4	0.4	0.3	0.5	-4.25	-1.25	-0.5	-1.75	-4.875	-1.375	0	0	1	0	1	3	-1	-1	-1	5	1	1	0	1	0	0	0	0	-1	1	1	1	63	60-64	0
1910	54	21.09	68	98	56	13.1	15	0.63	0.63	1	1	0.5	-1.25	0.25	-0.5	-0.125	0	0	0	0	0	3	3	1	1	3	1	3	1	0	2	1	0	-1	1	4	1	1	1	61	60-64	0
1911	47	20.89	73	141	83	12.1	14	0.4	0.32	1	1	1	-1.75	1.25	-1.5	0.125	0.5	0	1	1	0	2	3	1	1	2	5	2	-1	1	3	1	0	0	1	-1	1	1	1	61	60-64	0
1912	82	28.37	72	141	92	12.1	14	0.32	0.125	1	1	1.25	-0.5	1.25	-0.5	1	1	0	1	0	0	2	3	-1	1	-1	1	1	1	0	1	0	1	1	1	4	1	1	0	61	60-64	1
1913	70	33.29	87	150	78	14.1	15	0.25	0.25	1	1	1.25	-1.25	0.75	-0.939	0.625	0.75	0	1	1	0	2	3	2	1	1	5	1	1	0	1	0	0	0	0	-1	1	1	1	58	55-59	0
1914	74	25.61	68	137	96	14.1	15	0.2	0.63	0.8	0.5	1.25	-1	0.642	-0.939	0.75	0.193	0	1	0	0	3	3	-1	1	-1	-1	1	1	0	1	0	0	0	0	-1	1	1	0	60	60-64	0
1915	54	20.32	72	89	49	11.1	11	0.32	0.4	1	1	0.75	-0.25	0.75	-0.5	0.625	0.5	0	0	0	0	3	3	-1	-1	-1	5	2	1	0	2	1	0	0	1	1	1	1	1	56	55-59	0
1916	72	30.36	88	125	66	12.1	12	0.1	0.125	1	1	1	-0.25	3.5	-1.25	0.875	2.875	0	1	1	1	-1	-1	2	1	-1	5	2	1	0	2	1	-1	-1	1	-1	1	1	1	73	70-74	0
1917	62	23.05	58	125	73	12.1	16	0.25	0.25	1	1	4	-1	4	-0.75	3.5	3.625	0	1	0	0	3	-1	2	1	-1	5	3	-1	0	2	1	-1	-1	-1	-1	1	1	1	71	70-74	0
1918	76	26.3	91	166	84	16.1	15	0.8	0.8	1	1	-3.25	-0.75	-3.75	-0.939	-3.625	-3.75	0	1	1	0	4	3	-1	-1	-1	5	1	1	0	1	0	0	0	0	-1	1	1	0	70	70-74	0
1919	51	19.68	79	108	60	11.1	11	0.16	0.25	0.3	1	2	-6.25	1.5	-2.25	-1.125	0.375	0	0	0	0	-1	3	1	1	1	5	1	1	0	1	0	0	0	0	-1	1	1	1	69	65-69	0
1920	49	19.63	77	140	73	17.1	17	0.4	0.32	1	1	1.5	-1.5	1.5	-1	0.75	1	0	1	0	0	-1	3	2	1	2	5	2	1	1	2	1	0	0	0	-1	1	1	1	60	60-64	0
1921	55	20.96	85	183	91	14.1	12	0.32	0.4	1.2	1	-0.25	-0.25	-0.75	-0.25	-0.375	-0.875	0	1	0	0	2	3	-1	1	3	4	1	1	0	2	1	-1	-1	-1	-1	1	1	1	57	55-59	0
1922	51	20.69	76	148	74	17.1	17	0.32	0.4	1	1	4.25	-3.25	1.5	-1	2.625	1	0	1	0	0	3	3	2	1	2	5	1	1	0	2	1	0	0	1	-1	1	1	1	74	70-74	0
1923	59	23.63	83	155	76	15.1	16	0.16	0.32	0.4	0.5	2.25	-1.25	2	-0.75	1.625	1.625	0	1	0	0	1	3	-1	1	-1	5	2	1	0	1	0	0	0	0	-1	1	1	1	82	80+	0
1924	51	21.23	92	192	96	18.1	19	0.32	0.32	0.6	0.8	-0.25	-2.75	0.75	-1.5	-1.625	0	0	1	0	0	4	3	-1	1	-1	5	1	1	0	1	0	0	0	0	-1	1	1	1	80	80+	0
1925	80	32.05	70	159	96	12.1	13	0.4	0.4	0.12	0.3	0.525	-0.971	0.642	-0.939	0.063	0.193	-1	1	0	0	2	3	-1	1	-1	5	1	1	0	1	0	0	0	0	-1	1	1	0	78	75-79	0
1926	64	24.39	71	143	72	16.1	15	0.32	0.25	1	1	1.25	-1	1.75	-1	0.75	1.25	0	1	0	0	3	3	-1	1	-1	2	1	1	0	1	0	0	0	0	-1	1	1	1	73	70-74	0
1927	59	24.24	89	127	75	10.1	10	0.25	0.125	0.5	0.6	1.25	-0.5	1	-0.25	1	0.875	0	0	1	0	3	3	3	1	2	5	1	1	1	2	1	0	0	-1	-1	1	1	1	72	70-74	0
1928	52	21.37	80	118	52	15.1	13	0.32	0.4	1	1	1	-0.75	0.25	-0.5	0.625	0	0	0	0	0	-1	-1	-1	1	1	5	2	-1	0	1	0	0	0	0	-1	1	1	1	56	55-59	0
1929	76	25.1	75	122	80	12.1	12	0.32	0.4	1	1	0.75	-0.25	0.25	-0.939	0.625	0.25	0	0	1	0	2	4	-1	1	-1	5	1	1	0	1	0	0	1	0	4	1	1	0	51	50-54	0
1930	68	26.56	78	121	70	10.1	11	0.4	0.4	1	1	-0.5	-0.25	-0.25	-0.75	-0.625	-0.625	0	0	0	0	3	3	-1	-1	-1	5	2	1	1	1	0	0	0	0	-1	1	1	1	57	55-59	0
1931	58	23.23	63	111	58	15.1	14	0.32	0.32	1	1	0.75	-0.25	1.25	-0.75	0.625	0.875	0	0	0	0	3	3	-1	1	-1	2	1	1	-1	1	0	1	0	0	-1	1	1	1	66	65-69	0
1932	55	20.45	79	131	77	15.1	15	0.16	0.5	0.15	1	0.75	-0.25	0.5	-0.25	0.625	0.375	0	1	0	0	3	4	1	1	1	3	3	2	-1	2	1	-1	-1	1	-1	1	1	1	55	55-59	0
1933	73	28.16	76	150	84	10.1	9	0.25	0.25	0.6	0.6	1.5	-0.75	1.5	-1.75	1.125	0.625	0	1	0	0	3	3	-1	2	-1	5	2	1	0	1	0	0	0	0	-1	1	1	1	69	65-69	0
1934	53	23.24	82	157	76	14.1	11	0.63	0.8	1	1	-0.5	-0.75	0.75	-0.75	-0.875	0.375	0	1	0	0	3	1	-1	1	3	2	1	1	-1	2	1	0	0	0	-1	1	1	1	70	70-74	0
1935	56	20.32	88	125	62	11.1	12	0.2	0.16	1	1	3	-0.25	2.25	-0.25	2.875	2.125	0	0	0	0	2	3	-1	1	-1	5	1	2	0	1	0	0	0	0	-1	1	1	0	65	65-69	0
1936	69	25.04	76	107	71	9.1	9	0.4	0.63	1	1	2.75	-0.75	2.25	-1	2.375	1.75	0	0	0	0	4	3	2	-1	-1	-1	2	2	1	4	1	0	0	0	-1	1	1	0	65	65-69	0
1937	65	24.17	88	136	80	17.1	18	0.25	0.4	1	1	0.5	-0.5	1.5	-0.5	0.25	1.25	0	0	0	0	2	3	-1	1	-1	5	1	1	1	2	1	1	1	1	-1	1	1	0	65	65-69	0
1938	51	19.43	94	139	65	17.1	18	0.2	0.25	0.8	0.6	0.5	-0.25	1	-0.75	0.375	0.625	0	0	1	0	-1	3	-1	1	2	5	1	1	1	2	1	0	0	0	-1	1	1	1	64	60-64	0
1939	45	20	83	98	62	10.1	10	0.4	0.25	1	1	1	-0.25	1	-0.25	0.875	0.875	0	1	0	1	3	3	-1	1	1	5	2	2	1	2	1	0	0	0	4	1	1	1	62	60-64	0
1940	64	25.32	78	130	76	9.1	9	0.2	0.2	1	1	2	-0.25	2	-0.25	1.875	1.875	0	0	0	0	4	3	1	1	3	4	3	1	0	4	1	0	0	0	-1	1	1	1	61	60-64	0
1941	71	28.8	91	119	70	16.1	15	0.32	0.32	1	1	1.5	-1.25	1.5	-0.5	0.875	1.25	0	0	0	0	2	1	3	1	1	5	2	1	0	4	1	0	0	0	-1	1	1	1	60	60-64	0
1942	58	24.46	87	96	59	17.1	18	0.4	0.5	1.2	1	0.75	-0.5	0.25	-0.25	0.5	0.125	0	0	0	0	3	3	-1	-1	-1	5	1	2	0	1	0	0	0	0	-1	1	1	1	56	55-59	0
1943	60	24.97	89	107	70	13.1	12	0.32	0.32	1	1	0.25	-0.75	0.75	-0.75	-0.125	0.375	0	0	0	0	3	-1	-1	-1	2	5	2	2	1	2	1	0	1	1	-1	1	1	1	55	55-59	0
1944	53	19.23	77	98	53	11.1	11	0.25	0.5	1	1	0	-0.75	-0.25	-0.5	-0.375	-0.5	0	0	0	0	3	4	2	-1	2	5	1	2	1	2	1	0	0	0	-1	1	1	1	54	50-54	0
1945	70	23.39	88	121	73	18.1	18	0.4	0.63	1	1	-4.5	-0.5	-4.5	-0.25	-4.75	-4.625	0	0	0	0	4	3	-1	1	-1	5	2	2	0	1	0	1	0	1	-1	1	1	0	70	70-74	0
1946	52	20.31	69	128	65	10.1	12	0.16	0.16	0.2	0.6	0.525	-0.971	3.25	-1.25	0.063	2.625	0	1	1	0	2	4	2	3	1	5	1	1	0	1	0	0	0	0	-1	0	1	1	68	65-69	0
1947	54	20.58	71	133	65	10.1	11	0.125	0.16	0.4	0.4	0.25	-0.5	0.75	-1.25	0	0.125	0	0	0	0	3	-1	1	2	1	5	3	2	0	2	1	0	0	0	-1	0	1	1	65	65-69	0
1948	56	22.86	79	110	58	13.1	13	0.125	0.16	1	1	4	-1	4	-0.5	3.5	3.75	0	0	0	1	3	-1	1	1	-1	5	1	1	0	1	0	0	0	0	-1	0	1	1	64	60-64	0
1949	62	25.15	91	117	60	17.1	16	0.8	0.8	1	1	-1.5	-0.25	-1	-0.5	-1.625	-1.25	0	0	0	0	3	1	2	2	-1	5	1	1	0	3	1	0	0	1	-1	0	1	1	50	50-54	0
1950	54	18.91	77	134	67	16.1	15	0.2	0.1	0.3	0.3	-2.75	-1	-4	-1.75	-3.25	-4.875	0	0	0	0	4	3	-1	1	2	5	1	1	0	1	0	0	0	1	-1	0	1	0	83	80+	0
1951	46	19.91	81	141	63	15.1	25	0.32	0.32	0.5	0.02	-2.25	-1	-0.5	-1	-2.75	-1	0	1	0	0	3	3	-1	1	3	5	2	1	0	1	0	0	0	1	-1	0	1	1	85	80+	0
1952	54	21.63	100	154	79	13.1	13	0.25	0.32	0.5	0.6	0.5	-3.25	0	-1.75	-1.125	-0.875	0	1	1	0	3	3	2	-1	2	-1	3	2	0	2	1	0	0	1	-1	0	1	1	77	75-79	0
1953	52	18.65	81	162	87	13.1	14	0.4	0.5	1	1	-0.75	-0.75	0.75	-1.25	-1.125	0.125	0	1	1	0	3	3	-1	-1	3	4	-1	-1	-1	-1	-1	-1	-1	-1	2	0	1	0	77	75-79	0
1954	72	28.48	71	123	63	12.1	14	0.8	0.5	1	1	1	-1.25	1.25	-1.5	0.375	0.5	0	1	0	0	3	-1	-1	1	2	-1	3	2	0	3	1	0	0	1	-1	0	1	0	76	75-79	0
1955	52	21.37	77	148	66	20.1	18	0.2	0.2	0.6	0.5	1.5	-1.25	2	-1.25	0.875	1.375	0	1	0	0	3	3	-1	1	2	5	1	1	0	1	0	0	0	1	4	0	1	1	74	70-74	0
1956	55	20.7	77	154	88	17.1	18	0.32	0.4	1	0.6	1	-1.5	0	-1.25	0.25	-0.625	0	1	0	0	2	2	-1	-1	-1	-1	3	2	1	2	1	0	-1	0	-1	0	1	1	73	70-74	0
1957	69	26.62	63	169	68	12.1	15	0.1	0.1	1	1	4.75	-1	4	-0.5	4.25	3.75	0	1	0	0	3	-1	4	1	2	4	2	-1	0	2	1	1	-1	1	-1	0	1	0	71	70-74	0
1958	72.5	26	86	115	77	13.1	14	0.25	0.25	1	1	3.75	-0.5	3.5	-1.25	3.5	2.875	0	1	0	1	3	1	-1	1	2	-1	1	1	0	2	1	-1	-1	-1	-1	0	1	0	72	70-74	0
1959	60	25.3	79	185	87	12.1	13	0.32	0.4	0.5	0.5	1.5	-2.25	1.25	-1.75	0.375	0.375	0	1	0	0	3	1	2	1	2	-1	1	1	0	2	1	0	-1	1	-1	0	1	0	71	70-74	0
1960	50	20.28	77	117	60	10.1	10	0.25	0.2	0.6	0.5	0.5	-1	0.5	-1	0	0	0	0	0	0	3	3	-1	1	3	5	1	1	0	1	0	-1	-1	-1	-1	0	1	1	72	70-74	0
1961	71	26.08	81	121	83	13.1	13	0.32	0.32	1	1	2	-1.25	1.75	-1.5	1.375	1	0	0	1	0	3	1	-1	-1	2	4	-1	-1	-1	-1	-1	-1	-1	-1	1	0	1	0	70	70-74	0
1962	49	20.66	88	136	85	19.1	18	0.2	0.2	1	0.5	1.75	-0.75	1.25	-0.75	1.375	0.875	0	0	0	0	1	2	-1	1	2	5	1	1	0	1	0	0	0	1	-1	0	1	1	70	70-74	0
1963	60	23.73	87	129	71	14.1	15	0.2	0.25	0.6	0.6	1.25	-0.5	1.5	-0.5	1	1.25	0	0	0	0	3	1	2	1	1	1	1	1	0	2	1	1	0	0	2	0	1	0	69	65-69	0
1964	38	16.89	96	106	71	15.1	12	0.4	0.4	1	1	1.75	-0.5	2	-0.25	1.5	1.875	0	0	0	0	3	3	2	1	2	3	2	2	0	2	1	0	0	1	-1	0	1	1	68	65-69	0
1965	55	20.7	68	146	94	12.1	10	0.2	0.25	1	0.6	2.5	-0.25	3	-1	2.375	2.5	0	1	1	0	3	1	3	1	2	-1	3	1	0	2	1	-1	-1	-1	-1	0	1	0	68	65-69	0
1966	44	18.55	84	123	70	10.1	10	0.4	0.32	1	1	2.5	-0.25	2.25	-0.25	2.375	2.125	0	0	0	0	3	3	1	3	1	5	1	1	0	2	1	0	0	0	-1	0	1	1	66	65-69	0
1967	52.9	24.65	91	136	79	14.1	15	0.25	0.25	0.5	0.6	2.5	-0.5	2.25	-0.5	2.25	2	0	0	1	0	2	4	2	-1	1	-1	2	3	0	2	1	0	0	1	-1	0	1	1	64	60-64	0
1968	70	26.67	73	133	73	13.1	14	0.16	0.32	0.6	0.5	0.25	-0.25	1.5	-0.5	0.125	1.25	0	0	1	0	4	-1	3	2	2	4	2	2	1	2	1	1	-1	1	-1	0	1	0	63	60-64	0
1969	63	22.32	83	127	75	18.1	22	0.32	0.32	1	1	1.25	-0.5	1.25	-0.75	1	0.875	0	0	0	0	3	3	1	1	-1	4	1	1	0	4	1	0	1	1	-1	0	1	1	63	60-64	0
1970	72	24.91	69	169	93	13.874	13.878	0.283	0.284	1	1	2.5	-0.5	2	-0.5	2.25	1.75	0	1	0	0	3	3	2	2	3	4	2	-1	1	3	1	1	1	1	-1	0	1	0	64	60-64	0
1972	44	18.08	87	116	71	14.1	17	0.63	0.4	1	1	-1	-0.25	0.5	-0.75	-1.125	0.125	0	0	0	0	4	3	-1	1	3	2	2	1	0	4	1	0	0	0	-1	0	1	1	62	60-64	0
1973	62	25.81	76	122	72	12.1	11	0.32	0.4	1	1	1.5	-1	1.5	-1.25	1	0.875	0	1	1	0	2	-1	2	1	-1	5	1	1	0	2	1	0	1	0	-1	0	1	1	62	60-64	0
1974	67	24.91	61	134	81	13.1	15	0.32	0.25	1	1	1	-1	1	-1.25	0.5	0.375	0	0	0	0	4	1	-1	1	3	3	1	1	0	2	1	0	0	0	4	0	1	0	61	60-64	0
1975	49	21.21	86	143	80	10.1	10	0.32	0.32	1	1	3	-1.25	2	-1	2.375	1.5	0	1	1	0	4	3	-1	1	3	5	-1	-1	-1	-1	-1	-1	-1	-1	-1	0	1	1	60	60-64	0
1976	68	25.91	80	108	59	15.1	16	0.4	0.32	1	1	2	-1	1.75	-1.25	1.5	1.125	0	0	0	0	2	3	-1	1	1	5	1	1	0	1	0	0	0	1	-1	0	1	0	60	60-64	0
1977	46	19.4	81	151	66	16.1	15	0.25	0.25	0.5	0.4	-2.75	-0.25	-1.5	-0.5	-2.875	-1.75	0	1	0	0	3	1	-1	-1	3	4	1	1	0	3	1	0	0	1	-1	0	1	1	60	60-64	0
1978	74	25.31	79	145	89	12.1	15	0.2	0.5	1	1	2.25	-0.75	2	-1	1.875	1.5	0	1	0	0	4	-1	-1	1	3	3	3	1	1	3	1	1	1	1	-1	0	1	0	60	60-64	0
1979	59	22.21	81	146	74	22.1	23	0.5	0.4	0.6	1	0	-1.25	0	-1	-0.625	-0.5	0	1	0	0	3	4	-1	1	-1	3	2	-1	-1	-1	-1	0	0	1	-1	0	1	1	59	55-59	0
1980	48	19.98	79	146	73	15.1	15	0.25	0.25	0.5	0.5	1	-1.25	1.5	-1.75	0.375	0.625	0	1	0	0	-1	-1	-1	-1	-1	-1	-1	-1	-1	-1	-1	-1	-1	-1	-1	0	1	1	58	55-59	0
1981	50	21.08	80	111	50	15.1	13.878	0.25	0	0.25	0	-1.25	-1.5	0.642	-0.939	-2	0.193	0	0	0	0	2	2	-1	1	1	5	3	1	0	1	0	0	0	0	2	0	1	1	82	80+	0
1982	56	23.61	68	158	87	12.1	12	0.5	0.4	1	1	0.75	-0.25	1.25	-0.25	0.625	1.125	0	1	0	0	3	4	-1	1	3	5	1	1	0	3	1	0	0	0	-1	0	1	1	57	55-59	0
1983	44	17.85	77	153	68	15.1	16	0.2	0.32	1	1	1.5	-0.25	0.75	-0.25	1.375	0.625	0	1	1	0	3	1	1	1	1	-1	2	2	0	2	1	0	1	-1	-1	0	1	1	56	55-59	0
1984	63.45	25.1	94	108	76	15.1	15	0.32	0.32	1	1	1.5	-0.25	1.25	-0.25	1.375	1.125	0	0	0	0	2	2	-1	1	2	5	1	1	0	2	1	0	0	1	3	0	1	1	55	55-59	0
1985	52	19.33	83	114	72	16.1	13	0.63	0.63	1	1	0.5	-0.5	1	-0.75	0.25	0.625	0	0	1	0	3	3	-1	1	2	3	1	1	1	4	1	0	1	1	-1	0	1	1	54	50-54	0
1986	35	14.38	79	123	74	10.1	10	0.25	0.25	1	1	1.25	-0.25	1	-0.939	1.125	1	0	0	0	0	2	4	-1	1	-1	-1	2	-1	-1	-1	-1	0	0	-1	-1	0	1	0	54	50-54	0
1987	53	19.95	69	121	68	15.1	14	0.4	0.32	1	1	0.5	-0.5	0.5	-0.75	0.25	0.125	0	0	0	0	3	1	1	1	1	4	1	1	0	2	1	0	-1	-1	4	0	1	1	54	50-54	0
1988	45	20	102	166	122	10.1	10	0.25	0.25	1	1	1.25	-0.75	1	-0.25	0.875	0.875	0	1	0	0	-1	1	4	1	2	4	1	1	0	2	1	0	0	0	-1	0	1	1	52	50-54	0
1989	56	22.72	71	114	74	19.1	19	0.5	0.5	1	1	1.75	-1	-0.25	-0.5	1.25	-0.5	0	0	1	0	4	1	2	2	2	4	3	2	1	2	1	0	0	-1	-1	0	1	1	53	50-54	0
1990	54	21.36	71	147	95	15.1	13	0.8	0.8	1	0.5	-0.5	-1.5	1	-2.75	-1.25	-0.375	0	1	0	0	3	4	2	1	1	4	2	2	1	2	1	0	0	1	2	0	1	1	50	50-54	0
1991	76	23.72	74	121	71	14.1	12	0.63	0.63	1	1	-1.5	-0.25	-1.5	-0.25	-1.625	-1.625	0	0	1	0	4	-1	-1	1	-1	5	2	2	1	4	1	0	-1	1	-1	0	1	0	50	50-54	0
1992	57	21.72	56	160	88	10.1	11	0.4	0.32	1	1	0.5	-0.971	1	-1.25	0.5	0.375	0	1	1	0	4	1	2	1	2	1	-1	-1	-1	-1	-1	-1	1	1	-1	0	1	0	72	70-74	0
1993	47	20.34	75	135	69	10.1	11	0.25	0.25	1	1	2.25	-0.5	1	-0.5	2	0.75	0	1	1	0	3	3	-1	1	3	5	2	1	0	1	0	0	0	1	-1	0	1	1	70	70-74	0
1994	68	27.59	76	129	73	13.1	15	0.63	0.32	1	1	0.75	-0.5	0.25	-0.5	0.5	0	0	0	1	0	-1	-1	-1	-1	-1	-1	-1	-1	-1	-1	-1	-1	-1	-1	-1	0	1	1	65	65-69	0
1995	52.75	22.24	78	130	76	10.1	11	0.25	0.125	1	1	1.5	-0.5	1.25	-0.25	1.25	1.125	0	1	0	0	3	1	2	1	2	4	1	1	1	2	1	-1	-1	1	-1	0	1	0	59	55-59	0
1996	48.5	20.58	76	107	54	10.1	9	0.32	0.32	1	1	0.5	-0.75	0.25	-0.25	0.125	0.125	0	0	1	0	1	2	3	1	1	5	2	1	0	1	0	0	0	1	-1	0	1	1	53	50-54	0
1997	48.5	20.32	84	131	83	11.1	12	0.25	0.32	0.6	0.5	2.75	-0.75	3	-2.25	2.375	1.875	0	0	0	0	3	3	-1	1	2	5	1	1	0	2	1	0	0	1	-1	0	1	1	75	75-79	0
1998	68	24.83	95	176	75	10.1	10	0.2	0.5	0.2	0.5	-0.25	-0.5	0.642	-0.939	-0.5	0.193	0	1	0	0	3	-1	2	1	-1	-1	1	1	0	3	1	1	0	1	-1	0	1	0	85	80+	1
1999	63	26.74	77	165	95	12.1	10	0.16	0.125	0.6	0.6	0.5	-1	0.25	-0.5	0	0	0	1	0	0	1	4	2	2	1	5	1	1	0	1	0	0	0	1	-1	0	1	1	78	75-79	0
2000	57.5	23.78	70	137	70	12.1	13	0.32	0.32	0.4	0.8	1.25	-3.75	1.25	-3	-0.625	-0.25	0	0	0	0	4	3	3	1	2	1	2	1	-1	-1	-1	-1	-1	-1	-1	0	1	0	76	75-79	0
2001	48	17.63	81	158	82	10.1	10	0.16	0.125	0.3	0.3	2	-2.25	3	-2.75	0.875	1.625	0	1	1	0	2	2	-1	3	2	5	1	1	0	3	1	1	-1	1	1	0	1	0	78	75-79	0
2002	51	20.43	83	134	81	11.1	13	0	0	0.3	0.02	-15.25	-2.5	-21	-3.5	-16.5	-22.75	1	0	0	0	3	3	-1	1	3	5	1	1	0	2	1	0	0	1	-1	0	1	0	75	75-79	0
2003	65	26.37	77	153	98	13.1	12	0.32	0.16	1	0.5	1.75	-1.25	1.5	-1.25	1.125	0.875	0	1	0	0	2	2	-1	1	2	5	2	1	0	1	0	0	0	0	-1	0	1	0	76	75-79	0
2004	56	19.15	56	100	61	8.1	8	0.2	0	0.3	0.06	1	-2.5	0.642	-0.939	-0.25	0.193	0	0	1	0	3	2	-1	1	2	5	3	1	0	1	0	0	0	1	-1	0	1	0	75	75-79	0
2005	54.5	19.2	83	164	80	20.1	20	0.5	0.5	0.5	1	2	-3	0	-3	0.5	-1.5	0	1	0	0	3	1	2	1	2	-1	-1	1	0	1	0	1	-1	1	-1	0	1	0	72	70-74	0
2006	67.6	30.65	73	127	82	10.1	10	0.4	0.32	0.6	0.5	0.75	-0.25	1.5	-1.25	0.625	0.875	0	0	0	0	1	2	-1	1	2	5	2	2	0	2	1	0	0	1	2	0	1	1	72	70-74	0
2007	56.8	24.11	78	164	84	15.1	13	0.2	0.25	0.6	1	2.5	-0.75	2	-1	2.125	1.5	0	1	1	0	3	3	-1	-1	-1	3	-1	-1	-1	-1	-1	0	0	-1	2	0	1	1	72	70-74	0
2008	67.5	26.7	90	169	111	9.1	9	0.16	0.2	0.5	1	1.5	-0.75	-1.75	-1.25	1.125	-2.375	0	1	1	0	1	2	-1	1	2	5	3	1	0	1	0	0	0	1	-1	0	1	0	71	70-74	0
2009	63.6	23.22	76	161	65	13.1	13	0	0.25	0.15	1	-0.5	-1.25	0.25	-0.25	-1.125	0.125	0	1	0	0	1	2	-1	1	2	5	1	1	0	2	1	0	0	0	-1	0	1	0	71	70-74	0
2010	72	23.51	78	140	65	13.1	13	0.4	0.4	0.3	1	0	-0.5	0.642	-0.939	-0.25	0.193	0	1	1	0	4	-1	-1	1	2	-1	3	1	0	3	1	0	1	1	-1	0	1	0	70	70-74	0
2011	61	23.83	110	173	82	11.1	11	0.8	0.25	0.4	0.25	-2.5	-0.75	-2.75	-1.5	-2.875	-3.5	0	1	1	0	3	1	4	1	-1	-1	-1	-1	-1	-1	-1	-1	-1	-1	-1	0	1	0	68	65-69	0
2012	57	25	74	117	63	12.1	13	0.2	0.5	0.8	0.8	2.5	-0.75	1.75	-0.25	2.125	1.625	0	0	0	0	3	3	-1	1	3	5	1	1	0	2	1	0	0	1	-1	0	1	0	70	70-74	0
2013	74.85	25.15	86	157	79	12.1	13	0.2	0.125	0.2	0.6	2.75	-1	3.75	-0.25	2.25	3.625	0	1	1	0	-1	-1	-1	-1	-1	-1	-1	-1	-1	-1	-1	-1	-1	-1	-1	0	1	0	70	70-74	0
2014	63.55	25.3	74	153	85	16.1	17	0.2	0.16	1	1	2.25	-0.75	2.5	-0.5	1.875	2.25	0	1	1	0	-1	-1	-1	-1	-1	-1	-1	-1	-1	-1	-1	-1	-1	-1	-1	0	1	0	68	65-69	0
2015	76.65	28.5	110	190	109	9.1	10	0.2	0.2	1	1	2.75	0.25	2.5	-0.25	2.875	2.375	0	1	1	0	3	1	3	1	3	4	-1	-1	-1	4	1	1	0	1	1	0	1	0	67	65-69	0
2016	71	25.46	87	139	71	15.1	16	0.25	0.5	1	1	1.75	-0.5	2	-0.5	1.5	1.75	0	0	0	0	3	-1	-1	-1	2	-1	1	1	1	3	1	1	-1	1	-1	0	1	0	68	65-69	0
2017	72.45	30.16	88	123	69	15.1	14	0.32	0.25	1	1	2	-1.25	1.75	-1	1.375	1.25	0	0	1	0	-1	-1	-1	-1	-1	-1	-1	-1	-1	-1	-1	-1	-1	-1	-1	0	1	1	66	65-69	0
2018	69.85	27.63	71	123	54	10.1	9	0.16	0.4	0.5	0.6	-0.25	-2	-1.5	-2.5	-1.25	-2.75	0	0	1	0	3	2	-1	1	2	5	3	1	0	2	1	0	0	1	2	0	1	0	78	75-79	0
2019	45.2	18.34	98	173	88	10.1	11	0.32	0.32	1	1	2	-1.5	1.75	-1.5	1.25	1	0	1	0	0	1	2	-1	1	2	5	1	1	0	2	1	0	0	0	-1	0	1	1	67	65-69	0
2020	81	27.7	74	158	92	16.1	13	0.2	0.2	1	1	2	-0.25	0.75	-0.5	1.875	0.5	0	1	0	1	3	3	2	1	2	1	1	-1	0	4	1	1	1	1	-1	0	1	0	65	65-69	0
2021	62.3	22.34	70	102	56	10.1	10	0.1	0.16	0.5	0.6	4	-2	2	-0.5	3	1.75	0	0	0	0	3	2	-1	1	1	2	1	1	0	3	1	1	1	1	-1	0	1	0	65	65-69	0
2022	63	24.92	72	163	78	11.1	12	0.5	0.4	1	0.5	0.5	-2.5	1.25	-3.25	-0.75	-0.375	0	1	1	0	-1	-1	-1	-1	-1	-1	-1	-1	-1	-1	-1	-1	-1	-1	-1	0	1	1	65	65-69	0
2023	71	30.33	88	211	109	13.1	16	0.32	0.32	1	0.6	0.5	-0.75	-0.5	-1	0.125	-1	0	1	0	0	2	3	-1	1	2	5	2	1	1	3	1	-1	1	1	4	0	1	1	65	65-69	0
2024	70	28.76	83	160	90	14.1	14	0.4	0.32	0.6	0.5	2.25	-0.5	1.75	-0.939	2	1.75	0	1	1	0	3	3	-1	1	2	1	1	1	1	3	1	0	0	1	-1	0	1	1	64	60-64	0
2025	60	24.65	102	156	84	14.1	14	0.125	0.32	0.6	1	2.75	-1	0.5	-0.75	2.25	0.125	0	1	0	0	3	2	-1	1	2	5	1	1	0	2	1	0	0	1	4	0	1	1	64	60-64	0
2026	58	23.53	81	138	70	10.1	11	0.5	0.5	0.6	1	0.25	-2.5	0.5	-0.25	-1	0.375	0	0	1	0	3	1	3	-1	-1	-1	-1	-1	-1	-1	-1	-1	-1	-1	-1	0	1	1	64	60-64	0
2027	61.65	21.33	89	123	80	15.1	14	0.32	0.25	1	1	0.75	-0.75	2	-0.5	0.375	1.75	0	1	0	0	4	1	1	1	2	1	2	1	1	4	1	1	0	1	-1	0	1	0	62	60-64	0
2028	72	26.45	73	138	87	16.1	16	0.2	0.5	1	1	1	-1	1.25	-0.75	0.5	0.875	0	1	0	0	4	1	3	-1	2	4	1	1	0	2	1	0	1	1	6	0	1	0	63	60-64	0
2029	79	26.09	78	155	102	14.1	15	0.63	0.4	1	1	-0.5	-0.75	-1	-0.939	-0.875	-1	0	1	0	0	4	3	-1	1	3	4	2	1	0	3	1	0	0	1	-1	0	1	0	62	60-64	0
2030	52	22.81	78	115	65	11.1	10	0.32	0.4	1	1	0.25	-0.25	1	-0.5	0.125	0.75	0	0	1	0	4	1	-1	-1	3	5	2	1	0	4	1	0	0	0	-1	0	1	1	61	60-64	0
2031	55.2	23.74	83	143	82	10.1	12	0.25	0.25	1	0.6	1	-1.5	1	-1.25	0.25	0.375	0	1	0	1	2	2	-1	-1	1	-1	3	1	0	1	0	0	0	1	-1	0	1	1	61	60-64	0
2032	62	25.15	83	127	51	13.1	14	0.25	0.2	0.8	1	1.25	-0.25	1.25	-0.75	1.125	0.875	0	0	1	0	2	4	-1	-1	-1	-1	-1	-1	-1	-1	-1	-1	-1	-1	2	0	1	1	61	60-64	0
2033	57.1	23.46	70	120	70	12.1	13	0.2	0.2	1	1	1.25	-0.25	0.5	-0.5	1.125	0.25	0	0	0	0	3	3	2	1	2	-1	1	1	0	4	1	0	1	1	-1	0	1	1	59	55-59	0
2034	58.85	25.31	87	130	88	15.1	15	0.25	0.25	1	1	2.5	-1	2	-0.75	2	1.625	0	0	0	0	3	-1	2	3	1	2	2	-1	0	2	1	0	0	0	-1	0	1	1	58	55-59	0
2035	55	22.46	68	140	82	17.1	18	0.2	0.2	1	1	1.5	-1	1.25	-0.5	1	1	0	1	0	0	2	-1	1	1	1	-1	1	1	0	2	1	0	0	0	1	0	1	1	59	55-59	0
2036	70	28.76	59	139	77	10.1	10	0.32	0.32	0.8	1	1.5	-0.5	1.25	-0.939	1.25	1.25	0	1	0	0	3	1	1	1	2	5	1	1	0	2	1	-1	-1	1	-1	0	1	1	58	55-59	0
2037	63	22.59	84	94	54	10.1	10	0.25	0.25	1.5	1.5	2	-1.25	1	-1.25	1.375	0.375	0	0	1	0	3	1	4	1	1	2	-1	-1	-1	-1	-1	-1	-1	-1	2	0	1	0	56	55-59	0
2038	79	32.05	77	147	89	15.1	13	0.25	0.2	1.2	1	0.75	-0.25	1.25	-0.75	0.625	0.875	0	1	1	0	2	2	-1	1	2	5	1	1	0	1	0	0	0	0	-1	0	1	1	56	55-59	0
2039	70	25.4	58	120	68	10.1	11	0.25	0.25	1	1	0.75	-0.25	0.75	-0.5	0.625	0.5	0	0	0	0	1	2	-1	1	2	4	1	1	1	4	1	0	0	1	-1	0	1	1	51	50-54	0
2040	53.6	22.31	58	103	60	15.1	15	0.5	0.5	1	1	-0.75	-0.75	-0.5	-0.5	-1.125	-0.75	0	0	1	0	3	2	-1	-1	-1	5	1	2	0	2	1	0	0	0	-1	0	1	1	53	50-54	0
2041	45.3	19.74	82	98	62	12.1	13	0.25	0.32	1	1	0.5	-0.5	0.25	-0.939	0.25	0.25	0	0	1	0	3	4	-1	-1	1	4	2	-1	1	-1	-1	0	0	-1	-1	0	1	1	54	50-54	0
2042	56.4	25.07	80	91	54	16.1	16	0.63	0.63	1	1	-1	-0.25	-1	-0.5	-1.125	-1.25	0	0	0	0	2	2	-1	1	2	5	1	1	0	2	1	0	0	0	-1	0	1	1	52	50-54	0
2043	73.85	27.13	72	107	48	10.1	10	0.63	0.8	1	1	-2	-1	-2.5	-0.5	-2.5	-2.75	0	0	0	1	4	1	4	1	2	1	3	3	0	4	1	0	0	1	-1	0	1	1	51	50-54	0
2044	45	21.11	75	97	49	11.1	10	0.4	0.2	1	1	1.25	-0.971	1.5	-0.25	1.25	1.375	0	0	0	0	3	3	-1	1	2	5	1	1	0	3	1	0	0	1	2	0	1	1	50	50-54	0
2045	41	18.47	104	122	81	15.1	15	0.25	0.32	1	1	1.5	-1	1.5	-0.5	1	1.25	0	1	0	0	3	4	2	2	1	3	3	2	1	2	1	0	0	1	-1	0	1	1	50	50-54	0
2046	57.75	19.41	62	122	74	11.1	10	0.5	0.5	1	1	0	-0.25	0.25	0.5	-0.125	0.5	0	0	0	0	3	1	2	1	2	5	1	-1	1	2	1	1	0	1	-1	0	1	0	50	50-54	0
2047	71	25.46	80	141	78	10.1	10	0.5	0.4	1	1	0	-0.25	0.5	-0.25	-0.125	0.375	0	1	1	0	3	3	-1	1	3	4	1	1	1	4	1	0	0	1	-1	0	1	1	59	55-59	0
2048	71	30.33	75	118	64	9.1	10	0.32	0.32	1	1	0.75	-0.75	1	-0.25	0.375	0.875	0	0	1	0	2	3	3	1	-1	-1	-1	-1	-1	-1	-1	-1	-1	-1	-1	0	1	1	56	55-59	0
2049	55.75	19.75	80	167	75	15.1	14	0.25	0.1	1.2	1	3.25	-0.25	3.75	-0.25	3.125	3.625	0	1	0	0	3	1	2	1	3	3	2	-1	0	1	0	-1	1	1	-1	0	1	1	65	65-69	0
2050	64	23.65	88	123	79	18.1	18	0.63	0.5	1	1	-0.5	-1.25	-0.25	-1	-1.125	-0.75	0	0	1	0	3	1	1	2	2	4	2	-1	1	3	1	0	0	-1	-1	0	1	1	55	55-59	0
2051	67	27.18	62	140	85	13.1	11	0.25	0.2	1	0.6	1.25	-0.75	1.5	-1.75	0.875	0.625	0	1	0	1	2	3	2	1	1	5	3	2	0	2	1	0	0	0	-1	0	1	1	61	60-64	0
2052	45	18.03	92	139	85	17.1	18	0.32	0.16	0.8	1	1.5	-0.25	1.25	-0.25	1.375	1.125	0	1	1	1	4	3	-1	-1	-1	-1	3	1	0	4	1	0	0	1	4	0	1	1	68	65-69	0
2053	68	24.68	54	140	62	13.1	15	0.32	0.25	1	0.4	0	-1	0.642	-0.939	-0.5	0.193	0	1	0	0	4	2	2	1	2	4	2	1	0	1	0	0	0	1	-1	0	1	0	81	80+	0
2054	40	19.29	81	95	64	9.1	10	0.125	0.16	0.4	0.5	1.75	-0.75	2	-1.5	1.375	1.25	0	0	0	0	1	4	-1	2	1	5	1	1	0	1	0	0	0	1	-1	0	1	1	80	80+	0
2055	66	28.19	85	164	66	13.1	13	0.4	0.5	0.5	0.8	1	-2.75	1.5	-1.75	-0.375	0.625	0	1	1	1	4	1	2	1	2	4	3	2	1	3	1	0	0	1	-1	0	1	1	78	75-79	0
2056	51	22.67	75	107	64	12.1	11	0.32	0.25	0.8	0.8	0.5	-1	2	-0.75	0	1.625	0	0	1	0	3	3	2	2	1	5	3	2	1	2	1	0	1	1	8	0	1	1	76	75-79	0
2058	49	20.4	86	171	82	12.1	12	0.25	0.25	0.5	0.6	1.25	-1.75	2.5	-3.75	0.375	0.625	0	1	0	0	3	3	2	-1	2	5	2	1	0	2	1	0	0	0	1	0	1	1	75	75-79	0
2059	60	24.19	84	131	68	21.1	21	0.25	0.25	0.4	0.5	0.525	-0.971	0.25	-0.5	0.063	0	0	0	0	0	1	2	-1	1	1	5	2	1	0	1	0	1	0	1	2	0	1	1	75	75-79	0
2060	57	24.67	77	193	64	13.1	12	0.16	0.125	0.1	0.15	5	-4.25	3.25	-1.75	2.875	2.375	0	1	1	0	3	3	2	1	-1	4	2	1	0	1	0	0	0	0	-1	0	1	1	74	70-74	1
2061	70	30.3	76	159	82	14.1	15	0.32	0.25	0.6	0.6	2	-1.75	2	-1	1.125	1.5	0	1	0	0	3	3	2	2	1	-1	3	1	0	2	1	0	0	1	-1	0	1	1	74	70-74	0
2062	54	24	79	153	79	12.1	12	0.2	0.125	1	0.5	2.5	-1.5	3.5	-0.75	1.75	3.125	0	1	0	0	2	1	-1	1	1	-1	1	1	0	2	1	0	0	-1	-1	0	1	1	73	70-74	0
2063	46	18.78	92	160	79	15.1	15	0	0.25	0.12	1	2.25	-1.25	1.25	-1.25	1.625	0.625	0	1	0	0	3	3	1	1	1	5	3	1	0	2	1	0	0	0	-1	0	1	1	72	70-74	0
2064	58.5	22.29	73	120	70	14.1	14	0.1	0.125	1	1	3	-0.25	3.25	-0.5	2.875	3	0	0	0	1	3	3	2	1	2	1	1	1	0	2	1	0	0	1	1	0	1	1	70	70-74	0
2065	47	19.56	96	130	70	15.1	15	0.2	0.32	0.5	0.5	2	-0.5	1.75	-0.25	1.75	1.625	0	0	1	0	1	4	1	1	1	5	2	1	0	1	0	0	0	1	-1	0	1	1	70	70-74	0
2066	58	25.78	69	112	56	13.1	13	0.32	0.25	1	1	-1.25	-0.25	-0.5	-1	-1.375	-1	0	0	0	0	1	4	3	1	1	5	3	-1	0	2	1	0	0	0	-1	0	1	1	70	70-74	0
2067	51	20.96	74	104	57	11.1	11	0.25	0.25	0.6	0.5	1.25	-0.75	1.25	-0.75	0.875	0.875	0	0	0	0	3	1	2	1	1	4	2	1	0	2	1	0	0	0	-1	0	1	1	69	65-69	0
2068	54	25.68	87	129	92	17.1	17	0.16	0.32	1	0.12	1.5	-0.75	0.642	-0.939	1.125	0.193	0	1	0	0	2	3	-1	1	-1	5	1	1	0	1	0	0	0	1	-1	0	1	1	67	65-69	0
2069	58	23.83	69	156	86	14.1	14	0.25	0.4	1	0.3	-0.25	-1	-0.75	-1	-0.75	-1.25	0	1	0	0	1	2	1	1	1	5	3	1	0	1	0	0	0	0	-1	0	1	1	67	65-69	0
2070	76	25.1	68	142	82	11.1	10	0.1	0.32	0.06	0.6	-1.5	-0.5	-0.75	-1.25	-1.75	-1.375	0	1	0	0	3	1	3	1	2	5	3	1	0	3	1	0	0	1	7	0	1	0	65	65-69	0
2071	68	27.59	83	160	85	17.1	18	0.2	0.2	1	1	1	-1.25	1	-1.5	0.375	0.25	0	1	1	0	1	4	2	1	1	5	3	2	0	2	1	0	1	1	-1	0	1	1	66	65-69	0
2072	58	21.05	81	102	68	12.1	12	0.5	0.8	0.4	0.4	-3.25	-0.25	-5.75	-1	-3.375	-6.25	1	0	0	0	3	3	2	1	2	-1	2	-1	0	2	1	1	0	1	-1	0	1	0	65	65-69	0
2073	47	19.56	81	123	48	15.1	13	0.16	0.2	0.5	1	3	-0.75	1	-1.25	2.625	0.375	0	0	1	0	1	4	1	1	-1	5	1	1	0	1	0	0	0	0	-1	0	1	1	65	65-69	0
2074	55	23.5	95	213	106	14.1	14	0.25	0.25	1	1	1.5	-0.25	1.5	-0.25	1.375	1.375	0	1	1	0	3	-1	-1	1	1	4	2	1	0	1	0	-1	-1	-1	-1	0	1	1	65	65-69	0
2075	60	23.73	67	115	63	12.1	9	0.4	0.4	0.6	1	0.25	-1	-0.75	-0.25	-0.25	-0.875	0	0	0	0	2	-1	2	1	2	-1	1	1	1	2	1	-1	-1	-1	-1	0	1	1	64	60-64	0
2076	65	26.37	85	147	86	15.1	14	0.5	0.5	1	1	0.75	-0.25	1	-0.75	0.625	0.625	0	1	0	0	-1	-1	3	2	2	1	2	2	1	3	1	0	0	0	-1	0	1	1	64	60-64	0
2077	48	20.24	77	144	68	13.1	12	0.2	0.2	0.6	1	3	-1.25	2.75	-0.5	2.375	2.5	0	1	0	0	2	4	2	1	-1	5	1	1	-1	-1	-1	0	-1	1	-1	0	1	1	65	65-69	0
2078	44	19.3	87	158	65	15.1	15	0.4	0.32	1	1	1	-1.5	1	-1.25	0.25	0.375	0	1	1	0	4	1	1	1	2	3	2	1	0	2	1	0	0	1	-1	0	1	1	63	60-64	0
2079	77	28.98	86	150	99	9.1	9	0.4	0.25	1	1	1	-0.25	1.25	-0.25	0.875	1.125	0	1	0	0	3	1	-1	1	2	5	1	-1	0	2	1	0	0	1	-1	0	1	1	64	60-64	0
2080	54	21.36	75	115	54	19.1	17	0.25	0.25	0.6	1	2.5	-0.5	2.25	-0.5	2.25	2	0	0	1	0	3	1	3	1	2	5	2	2	0	1	0	1	0	1	4	0	1	0	65	65-69	0
2081	61	22.96	78	100	61	13.1	14	0.25	0.25	1	1	2.5	-0.5	2.75	-0.75	2.25	2.375	0	0	0	1	4	3	3	1	3	4	3	1	0	2	1	-1	1	1	-1	0	1	0	64	60-64	0
2082	52	20.83	87	120	61	10.1	10	0.32	0.2	1	0.5	2.5	-1	2.5	-1.25	2	1.875	0	0	1	0	1	4	1	1	-1	5	1	1	0	1	0	0	0	0	-1	0	1	1	63	60-64	0
2083	57	23.12	66	140	76	14.1	18	0.16	0.2	1	1	2.5	-0.75	2.25	-0.5	2.125	2	0	1	1	0	3	-1	4	2	2	1	2	2	1	3	1	0	0	1	-1	0	1	1	63	60-64	0
2084	66	24.24	66	105	60	13.1	13	0.25	0.2	1	1	2.75	-0.5	3.25	-0.5	2.5	3	0	0	1	0	4	-1	4	1	3	4	3	1	1	3	1	1	0	1	-1	0	1	0	62	60-64	0
2085	53	21.5	75	124	68	13.1	14	0.2	0.2	0.6	0.6	2.25	-0.25	2.5	-0.75	2.125	2.125	0	0	0	0	3	3	2	1	2	5	2	1	0	2	1	0	1	1	-1	0	1	1	62	60-64	0
2086	62	26.49	99	97	63	13.1	14	0.25	0.25	1	1	1.75	-1	1.25	-0.75	1.25	0.875	0	1	0	0	2	2	2	3	-1	5	2	1	0	2	1	0	0	1	-1	0	1	1	63	60-64	0
2087	54	24	88	121	77	10.1	10	0.25	0.2	1	0.6	2.75	-0.5	3.25	-0.75	2.5	2.875	0	0	0	0	3	1	1	1	2	5	2	1	1	4	1	0	0	0	-1	0	1	1	61	60-64	0
2088	38	16.02	86	146	94	11.1	12	0.2	0.2	1	1	2.5	-0.25	2.75	-0.5	2.375	2.5	0	1	0	0	4	3	-1	2	2	4	1	1	1	2	1	0	0	0	-1	0	1	1	62	60-64	0
2089	75	29.67	76	117	66	9.1	9	0.25	0.25	1	0.6	2.75	-0.25	3	-0.5	2.625	2.75	0	0	0	1	2	2	2	1	2	4	1	1	1	3	1	0	1	1	-1	0	1	1	62	60-64	0
2090	70	29.14	74	161	84	12.1	12	0.5	0.63	1	1	1.25	-0.5	2.25	-0.75	1	1.875	0	1	0	1	3	1	4	2	2	1	2	2	1	2	1	0	0	1	-1	0	1	1	61	60-64	0
2091	42.9	19.32	77	145	77	11.1	12	0.32	0.25	1	1	1.75	-0.75	1.75	-0.75	1.375	1.375	0	1	0	0	3	-1	2	-1	-1	4	2	2	1	2	1	0	0	1	3	0	1	0	60	60-64	0
2092	65	27.77	87	146	79	15.1	16	0.25	0.4	1	1	0	-0.25	-0.25	-0.939	-0.125	-0.25	0	1	0	0	4	1	2	1	2	3	1	1	1	2	1	0	0	1	-1	0	1	1	58	55-59	0
2093	58	24.62	80	98	52	11.1	12	0.4	0.32	1	1.2	0.75	-0.25	0.5	-0.25	0.625	0.375	0	0	1	0	3	2	2	1	2	3	2	2	0	1	0	0	0	1	-1	0	1	1	59	55-59	0
2094	58	23.38	74	104	60	11.1	12	0.25	0.4	1	1	1.25	-0.5	0.75	-0.5	1	0.5	0	0	1	0	3	1	2	1	1	3	1	1	1	2	1	0	0	1	-1	0	1	1	55	55-59	0
2095	69	30.67	84	102	59	9.1	9	0.16	0.125	1	1	2.75	-0.971	2.5	-0.25	2.75	2.375	0	0	0	0	1	2	2	2	2	4	1	1	1	4	1	0	0	1	-1	0	1	1	55	55-59	0
2096	64	24.09	83	105	59	18.1	19	0.5	0.4	1	1	-0.75	-0.75	-0.25	-0.5	-1.125	-0.5	0	0	0	0	4	1	2	1	2	4	2	2	1	4	1	0	0	1	4	0	1	1	54	50-54	0
2097	53	21.78	75	118	53	11.1	13	0.125	0.32	1	1	3.25	-0.25	3.75	-1.75	3.125	2.875	0	0	1	0	3	4	2	1	2	5	2	2	0	1	0	0	0	1	2	0	1	1	53	50-54	0
2098	47.6	19.56	82	98	61	15.1	14	0.16	0.16	1	1	1.25	-0.5	1	-0.5	1	0.75	0	0	0	0	2	2	4	1	2	5	1	1	0	2	1	1	1	1	2	0	1	0	52	50-54	0
2099	63	23.42	75	112	68	19.1	20	0.25	0.2	1	1	1	-0.971	1	-0.939	1	1	0	0	1	0	3	4	2	1	1	5	1	1	0	1	0	0	0	0	-1	0	1	1	51	50-54	0
2100	59	22.48	78	106	66	18.1	18	0.4	0.32	1	1	0.5	-0.971	0.25	-0.939	0.5	0.25	0	0	0	0	4	3	1	-1	2	4	2	2	1	2	1	0	0	1	-1	0	1	1	52	50-54	0
2101	59	24.24	77	127	79	15.1	16	0.4	0.4	0.5	0.6	0	-4	-0.75	-0.75	-2	-1.125	0	0	1	1	-1	4	2	-1	1	3	1	1	1	2	1	0	0	1	2	0	1	1	55	55-59	0
2102	67	25.06	83	150	92	11.1	10	0.5	0.63	1	1	-1.75	-0.75	-1.25	-0.5	-2.125	-1.5	0	1	1	0	-1	-1	-1	-1	-1	-1	-1	-1	-1	-1	-1	-1	-1	-1	-1	0	1	1	51	50-54	0
2103	65	23.59	76	151	73	13.1	15	0.25	0.4	1	1	3	-2	3	-1.75	2	2.125	0	1	1	0	3	1	2	1	2	1	1	-1	0	2	1	1	-1	1	-1	0	1	0	72	70-74	0
2104	44	17.85	86	157	74	11.1	11	0.125	0.25	1	1	1.75	-0.75	1.75	-0.939	1.375	1.75	0	1	0	0	2	3	2	1	1	1	1	1	0	2	1	0	0	0	-1	0	1	1	56	55-59	0
2105	52	20.06	76	104	62	10.1	10	0.5	0.32	1	1	-0.75	-2	0.5	-3	-1.75	-1	0	0	0	0	3	2	3	1	1	1	1	1	0	3	1	1	1	1	2	0	1	0	55	55-59	0
2106	62	26.14	83	140	90	17.1	17	0.25	0.2	1	1	0.5	-0.5	0.5	-0.75	0.25	0.125	0	1	0	0	3	4	3	1	1	5	2	2	1	2	1	0	-1	1	-1	0	1	1	50	50-54	0
2107	59	21.67	66	153	89	13.1	15	0.8	0	1	0.02	-3.5	-0.5	-13.5	-1.25	-3.75	-14.125	1	1	0	1	4	1	2	3	2	3	2	2	0	4	1	0	1	1	-1	0	1	1	54	50-54	0
2108	49	22.68	89	120	76	17.1	16	0.5	0.4	1	1	-1	-1.5	-1	-1.25	-1.75	-1.625	0	0	1	0	3	4	4	1	-1	5	1	1	0	2	1	0	0	0	2	0	1	1	57	55-59	0
2109	66	25.15	92	123	96	19.1	11	0.2	0.25	0.8	0.5	1.5	-1.25	-0.75	-1.75	0.875	-1.625	0	1	1	0	2	4	-1	1	1	5	2	1	0	1	0	0	0	1	-1	0	1	0	82	80+	0
2110	52	19.57	82	141	68	14.1	13	0.25	0.16	0.6	1	1	-1.75	2	-2.25	0.125	0.875	0	1	0	0	3	3	3	1	-1	4	1	2	0	3	1	0	0	1	-1	0	1	0	83	80+	0
2111	49	18	84	122	66	11.1	8	0.25	0.25	0.2	0.3	-1.5	-1.5	1.75	-3.25	-2.25	0.125	0	0	0	0	2	4	4	1	-1	5	1	1	0	1	0	0	0	0	-1	0	1	0	77	75-79	1
2112	83	27.1	69	140	83	15.1	16	0.4	0.4	1	1	0	-2.25	0	-2	-1.125	-1	0	1	1	1	4	3	-1	3	3	5	1	1	0	1	0	1	-1	-1	-1	0	1	0	76	75-79	0
2113	58	26.48	68	132	70	11.1	10	0.25	0.2	0.4	0.3	0	-1.75	0	-1.5	-0.875	-0.75	0	1	0	0	3	1	2	1	2	1	1	2	0	1	0	0	0	1	4	0	1	1	76	75-79	0
2114	72	28.13	99	174	95	11.1	11	0.25	0.25	0.6	0.5	2.5	-1.75	2.75	-1.25	1.625	2.125	0	1	1	0	1	4	2	1	1	5	2	2	0	1	0	1	-1	1	2	0	1	1	75	75-79	0
2115	50	21.08	87	185	86	11.1	11	0.25	0.25	0.5	0.5	2.5	-2.75	2.5	-2.25	1.125	1.375	0	1	1	0	2	2	1	1	-1	-1	2	1	0	2	1	0	0	-1	6	0	1	1	74	70-74	0
2116	59	26.22	73	149	73	12.1	13	0.5	0.4	1	1	1.5	-1.5	-0.25	-3	0.75	-1.75	0	1	0	0	2	4	1	1	-1	1	1	1	1	2	1	0	0	1	-1	0	1	1	75	75-79	0
2117	53	19.95	75	124	70	13.1	12	0	0.125	0.08	0.3	0.525	-0.971	0.642	-0.939	0.063	0.193	-1	0	1	0	3	4	-1	1	2	5	2	1	0	1	0	0	0	0	-1	0	1	1	72	70-74	0
2118	71	28.08	68	161	95	11.1	11	0.5	0.4	1	1	0.5	-0.5	0	-0.939	0.25	0	0	1	0	0	2	4	3	1	-1	4	1	1	1	2	1	0	0	0	-1	0	1	1	71	70-74	0
2119	70	26.03	81	186	95	17.1	16	0.25	0.25	1	1	1.25	-0.75	2	-1	0.875	1.5	0	1	1	0	4	3	4	2	2	5	3	3	0	2	1	0	0	1	-1	0	1	0	70	70-74	0
2120	55	18.59	80	100	56	9.1	9	0.8	0.8	1	0.6	-0.75	-1	-2.25	-1.5	-1.25	-3	0	0	0	0	4	3	2	1	3	-1	2	2	1	4	1	1	0	1	-1	0	1	0	70	70-74	0
2121	69	23.32	76	140	69	11.1	11	0.1	0.125	0.6	1	2.25	-1	2.5	-0.5	1.75	2.25	0	1	1	0	3	3	2	1	-1	5	1	1	0	2	1	1	1	1	2	0	1	0	69	65-69	0
2122	64	25.64	81	131	71	15.1	14	0.25	0.2	0.6	0.4	1.5	-0.25	1.5	-1.25	1.375	0.875	0	0	1	0	2	4	2	3	-1	5	-1	2	0	2	1	0	0	-1	2	0	1	1	69	65-69	0
2123	50	20.03	70	106	54	8.1	8	0.16	0.25	0.6	0.4	1.25	-0.75	-0.75	-0.939	0.875	-0.75	0	0	0	0	1	4	-1	1	-1	5	1	3	0	1	0	0	0	0	2	0	1	1	69	65-69	0
2124	53	22.06	81	116	74	13.1	12	0.25	0.2	0.6	0.6	0	-1	-0.25	-0.25	-0.5	-0.375	0	0	0	0	2	4	1	-1	-1	5	1	1	1	1	0	0	0	0	-1	0	1	1	68	65-69	0
2125	52	19.57	74	82	44	9.1	9	0.32	0.2	1	0.6	1.5	-0.75	1.75	-1.25	1.125	1.125	0	0	1	0	3	2	-1	1	1	5	1	1	0	1	0	1	0	1	-1	0	1	0	67	65-69	0
2126	66	24.84	79	119	55	13.1	12	0.4	0.5	0.6	1.2	-1	-2.25	1.25	-1	-2.125	0.75	0	0	1	0	3	1	-1	2	1	-1	-1	-1	-1	-1	-1	1	0	1	-1	0	1	0	68	65-69	0
2127	52	21.64	80	121	68	13.1	13	0.25	0.32	1	1	1	-0.5	0.75	-0.75	0.75	0.375	0	0	0	0	3	4	2	1	-1	5	1	1	1	2	1	0	0	1	-1	0	1	1	65	65-69	0
2128	76	25.99	79	137	97	15.1	15	0.5	0.4	1	1	0.75	-0.5	1	-1.5	0.5	0.25	0	1	0	0	4	-1	3	1	3	2	3	1	1	2	1	1	1	1	-1	0	1	0	66	65-69	0
2129	49	20.93	83	140	63	17.1	15	0.1	0.25	0.15	1	-4.5	-1.25	1.25	-0.75	-5.125	0.875	0	1	1	0	1	4	-1	1	1	5	1	1	0	1	0	0	0	1	2	0	1	1	65	65-69	0
2130	56	23.31	79	127	76	10.1	10	0.25	0.25	1	1	3	-0.75	2.25	-1	2.625	1.75	0	0	0	0	3	2	2	2	-1	5	1	1	0	2	1	0	0	1	2	0	1	1	65	65-69	0
2131	57	24.35	73	157	90	13.1	12	0.2	0.16	0.6	1	1.75	-0.75	2	-0.75	1.375	1.625	0	1	0	0	2	4	3	1	-1	5	1	1	0	2	1	0	0	0	-1	0	1	1	65	65-69	0
2132	60	24.97	80	146	58	10.1	57	0	0	0.02	0	0.525	-0.971	-1	-1	0.063	-1.5	0	1	1	0	2	2	2	1	-1	5	3	1	0	1	0	1	0	0	-1	0	1	0	63	60-64	0
2133	69	26.95	75	168	88	12.1	13	0.25	0.25	1	1	1	-0.25	0.75	-0.939	0.875	0.75	0	1	1	0	1	4	-1	1	1	5	2	1	0	1	0	0	0	1	-1	0	1	1	63	60-64	0
2134	68	23.81	72	142	88	11.1	11	0.4	0.4	1	1	1.75	-0.25	1.25	-0.25	1.625	1.125	0	1	0	0	4	3	-1	-1	-1	4	2	-1	0	2	1	0	1	1	-1	0	1	0	61	60-64	0
2135	69.9	27.3	77	130	67	10.1	13	0.32	0.63	1	1	1.5	-1.75	1.75	-2.25	0.625	0.625	0	0	0	0	3	3	-1	2	1	4	1	1	0	1	0	0	0	1	2	0	1	1	62	60-64	0
2136	56	21.08	66	105	66	10.1	10	0.125	0.2	1	1	3.5	-1	3.75	-1.25	3	3.125	0	0	0	0	3	-1	2	3	1	1	1	1	1	2	1	0	0	1	-1	0	1	0	60	60-64	0
2137	40	18.51	83	103	75	7.1	7	0.4	0.4	1	1	1	-1.5	1	-1.75	0.25	0.125	0	1	0	0	4	3	2	1	-1	5	1	1	0	3	1	0	1	-1	2	0	1	1	60	60-64	0
2138	54	21.63	97	136	80	12.1	12	0.25	0.25	0.6	0.5	4	-1	3.25	-1.25	3.5	2.625	0	0	0	0	3	4	1	1	-1	5	1	1	0	2	1	1	0	1	-1	0	1	0	60	60-64	0
2139	69	23.88	102	131	79	9.1	8	0.8	0.8	1	1	-2.25	-1	-3	-0.5	-2.75	-3.25	0	0	1	0	4	1	2	1	3	4	3	3	1	4	1	0	1	1	4	0	1	0	58	55-59	0
2140	72	25.51	80	137	66	11.1	10	0.125	0.25	1	1	3	-1	1.75	-1	2.5	1.25	0	0	1	0	2	4	-1	3	1	5	1	1	0	1	0	0	0	1	2	0	1	0	67	65-69	0
2141	62	25.15	71	123	76	19.1	19	0.32	0.25	1	0.6	0.5	-0.25	0	-1.75	0.375	-0.875	0	1	0	0	2	3	1	1	-1	5	1	1	0	2	1	0	0	1	2	0	1	0	54	50-54	0
2142	55	22.03	76	93	59	12.1	12	0.25	0.25	1	0.5	0.25	-0.5	0	-1.5	0	-0.75	0	0	0	0	3	4	2	1	1	5	2	1	-1	2	1	0	0	0	-1	0	1	1	51	50-54	0
2143	56	22.15	77	156	77	13.1	14	0.63	0.5	1	1	1	-0.25	1.5	-0.75	0.875	1.125	0	1	0	0	3	1	2	1	2	5	3	1	0	1	0	0	0	1	2	0	1	1	66	65-69	0
2144	59.8	22.1	82	127	67	14.1	15	0.4	0.4	1	1	1.75	-1.75	1.75	-2.25	0.875	0.625	0	0	0	0	3	-1	2	1	-1	4	3	1	0	2	1	1	0	1	2	0	1	0	65	65-69	0
2145	63	24.01	88	198	106	12.1	13	0.25	0.25	0.6	0.6	3.25	-2.75	2.5	-1.5	1.875	1.75	0	1	1	0	3	3	-1	1	3	5	1	1	0	2	1	1	1	1	-1	0	1	0	83	80+	0
2146	56	24.24	68	164	78	13.1	14	0.5	0.25	0.3	0.25	-2	-1.25	-1	-1	-2.625	-1.5	0	1	0	0	2	2	-1	1	2	5	2	1	0	2	1	0	0	1	2	0	1	1	74	70-74	0
2147	57	23.12	66	138	76	10.1	10	0.32	0.4	0.6	1	0.5	-1	0.75	-0.5	0	0.5	0	1	1	0	3	2	-1	1	2	5	2	1	0	2	1	0	0	1	-1	0	1	0	73	70-74	0
2148	57	25.33	77	146	79	11.1	11	0.25	0.2	0.8	0.8	1	-0.25	1.25	-0.75	0.875	0.875	0	1	0	1	2	2	-1	1	2	5	1	1	0	2	1	0	1	1	-1	0	1	1	73	70-74	0
2149	47	19.19	79	113	54	12.1	13	0.5	0.5	0.5	0.6	0.5	-0.75	0.25	-0.75	0.125	-0.125	0	0	0	0	2	4	1	1	-1	5	3	1	0	1	0	0	0	1	2	0	1	1	66	65-69	0
2150	65	27.06	56	139	85	17.1	17	0.2	0.32	1	1	2	-1.75	1.25	-0.5	1.125	1	0	1	1	1	3	1	2	1	2	3	2	1	0	2	1	1	0	1	-1	0	1	0	61	60-64	0
2151	67	23.32	78	111	67	10.1	11	0.283	0.284	1	1	1.25	-1	1	-0.5	0.75	0.75	0	0	0	1	4	1	1	1	3	1	2	1	0	1	0	1	0	1	2	0	1	0	61	60-64	0
2152	46	19.02	72	89	48	11.1	11	0.5	0.8	1	1	-2.75	-0.25	-3	-0.75	-2.875	-3.375	0	0	0	0	4	1	-1	1	2	1	3	3	0	2	1	-1	-1	-1	-1	0	1	1	52	50-54	0
2153	70	29.9	84	118	67	14.1	15	0.32	0.4	0.8	0.6	0.75	-0.5	1	-0.25	0.5	0.875	0	1	1	0	1	4	-1	3	-1	5	2	1	0	1	0	0	0	0	-1	0	1	1	78	75-79	0
2154	76.2	27.32	75	137	91	11.1	12	0.8	0.5	1	1	0.5	-2	-0.25	-1.5	-0.5	-1	0	1	0	0	3	-1	-1	1	-1	4	2	1	1	3	1	1	0	1	2	0	1	0	62	60-64	0
2155	59.5	24.14	75	146	76	13.1	11	0.25	0.32	1	1	1.5	-1.25	1.25	-1	0.875	0.75	0	1	0	0	3	-1	-1	1	-1	4	2	1	1	3	1	0	0	1	2	0	1	1	60	60-64	0
2156	60	25.3	78	110	70	13.1	12	0.32	0.32	1	1.2	0	-0.5	0.25	-0.5	-0.25	0	0	0	0	0	2	2	-1	2	2	5	1	1	0	2	1	0	0	0	-1	0	1	1	55	55-59	0
2157	66	28.01	71	147	90	20.1	21	0.25	0.2	0.5	0.5	2.25	-0.5	2.25	-0.25	2	2.125	0	1	0	0	2	4	2	1	-1	5	3	3	0	4	1	0	0	-1	-1	0	1	1	60	60-64	0
2158	60	23.15	65	131	60	15.1	14	0.4	0	0.6	0.4	-1.25	-1.5	5.25	-9.25	-2	0.625	0	0	0	0	3	4	-1	1	-1	5	1	1	0	2	1	0	0	0	2	0	1	0	82	80+	0
2159	63.4	26.91	55	170	78	9.1	9	0.25	0.2	1	1	3.5	-1.75	3	-1.75	2.625	2.125	0	1	0	0	3	3	-1	1	-1	1	2	1	0	2	1	0	0	1	2	0	1	1	80	80+	0
2160	53.5	24.42	84	162	122	13.1	12	0	0	0.12	0.15	8.75	-0.971	8.75	-0.939	8.75	8.75	0	1	1	0	2	2	-1	1	1	5	1	1	0	1	0	0	0	0	-1	0	1	1	78	75-79	0
2161	69.4	27.8	81	138	83	10.1	9	0.25	0.25	0.6	0.4	4	-2.5	0.642	-0.939	2.75	0.193	0	0	0	0	2	4	2	1	-1	4	1	1	0	1	0	0	0	0	2	0	1	0	77	75-79	0
2162	60.8	22.06	72	146	74	14.1	16	0.125	0.125	0.4	0.5	-3	-3.5	-2	-3.25	-4.75	-3.625	0	1	0	0	3	3	1	1	-1	5	1	1	0	2	1	1	0	0	2	0	1	0	77	75-79	0
2163	60	24.34	70	120	70	24.1	25	0.2	0.2	0.6	0.3	-2.5	-2.25	-1.25	-2	-3.625	-2.25	0	0	1	0	3	1	-1	1	2	4	3	2	-1	3	1	-1	-1	-1	-1	0	1	1	68	65-69	0
2164	50.4	18.29	84	173	94	17.1	16	0.32	0.32	1	0.6	2	-1	3.75	-2.75	1.5	2.375	0	1	0	0	3	4	4	1	-1	5	1	1	0	4	1	0	0	0	2	0	1	0	69	65-69	0
2165	67.3	25.96	82	161	81	10.1	10	0.2	0.2	1	1	1	-0.971	1.5	-0.75	1	1.125	0	1	0	0	3	2	-1	1	2	5	1	1	0	2	1	0	1	1	4	0	1	0	69	65-69	0
2166	80	31.25	89	114	76	18.1	19	0.1	0	0.2	0.12	-9.25	-3	-12.5	-4.25	-10.75	-14.625	1	0	0	0	3	1	-1	1	2	2	-1	-1	0	3	1	0	0	0	2	0	1	1	66	65-69	0
2167	76.4	26.75	93	193	94	13.1	13	0.25	0.2	1	1	1.5	-0.75	1.75	-0.5	1.125	1.5	0	1	0	0	3	3	2	1	-1	5	1	1	0	2	1	1	1	1	-1	0	1	0	67	65-69	0
2168	66	24.99	72	142	83	15.1	15	0.25	0.25	1	1	2.25	-0.75	1.75	-0.75	1.875	1.375	0	1	0	0	3	2	-1	1	2	2	1	1	1	4	1	0	0	0	2	0	1	0	66	65-69	0
2169	57.5	22.46	73	158	91	15.1	15	0.32	0.32	1	1	0.25	-1.25	0.75	-2.5	-0.375	-0.5	0	1	0	0	3	2	-1	1	2	5	3	3	0	1	0	0	0	0	-1	0	1	1	65	65-69	0
2170	55.8	23.23	75	164	100	18.1	19	0.25	0.25	1	1	3	-1.5	2.5	-1.5	2.25	1.75	0	1	1	0	3	3	-1	3	3	5	2	1	0	3	1	0	0	1	2	0	1	0	63	60-64	0
2171	54.5	23.43	68	121	77	9.1	9	0.4	0.4	1	1	1.75	-1	0.75	-0.75	1.25	0.375	0	0	0	0	3	4	1	2	-1	5	1	1	0	2	1	0	0	0	-1	0	1	1	66	65-69	0
2172	70.2	25.17	75	187	108	14.1	14	0.2	0.2	0.6	1	1.5	-1	1.25	-1	1	0.75	0	1	0	0	2	4	1	1	-1	5	1	1	0	2	1	1	0	1	-1	0	1	0	63	60-64	1
2173	67	24.61	67	146	96	13.1	14	0.8	0.4	1	1	0.5	-0.5	0.75	-1	0.25	0.25	0	1	0	0	3	4	1	1	-1	5	1	1	0	1	0	0	0	1	4	0	1	0	64	60-64	0
2174	63.9	25.6	88	137	84	11.1	12	0	0.25	0.1	1	-8.5	-4	0	-1	-10.5	-0.5	1	1	0	0	2	4	1	1	-1	5	3	3	0	1	0	0	0	0	-1	0	1	1	63	60-64	0
2175	59	24.56	86	140	100	13.1	10	0.4	0.32	1	1	1.5	-0.75	1.5	-0.5	1.125	1.25	0	1	1	0	3	3	-1	1	3	4	1	1	0	3	1	0	0	0	-1	0	1	1	63	60-64	0
2176	60	20.76	65	176	78	11.1	11	0.25	0.25	1	1	2	-1	2.5	-1.75	1.5	1.625	0	1	0	0	3	2	2	1	-1	5	1	1	0	3	1	1	1	0	5	0	1	0	63	60-64	0
2177	57.2	25.59	67	136	86	12.1	12	0.2	0.16	1	1	2.25	-0.75	1.75	-0.5	1.875	1.5	0	1	0	0	2	4	1	1	-1	5	1	1	1	1	0	0	0	1	-1	0	1	1	62	60-64	0
2178	55.7	21.49	95	223	153	10.1	10	0.125	0	0.6	0.04	1.75	-1.75	0.642	-0.939	0.875	0.193	0	1	0	0	1	2	2	3	-1	5	1	1	0	2	1	0	0	0	-1	0	1	1	62	60-64	0
2179	55.4	23.98	67	135	85	11.1	8	0.2	0.25	1	1	1	-0.5	1.5	-0.75	0.75	1.125	0	0	1	0	1	4	-1	1	-1	5	1	1	0	2	1	0	0	1	-1	0	1	1	61	60-64	0
2180	77.4	37.07	80	128	78	18.1	14	0.125	0.16	0.6	0.6	0.5	-0.25	0.25	-0.25	0.375	0.125	0	1	0	0	1	4	1	1	-1	5	1	1	0	4	1	0	0	1	2	0	1	1	61	60-64	0
2181	81.5	25.15	61	162	86	14.1	14	0	0	1	1	2.5	-0.5	2.75	-0.25	2.25	2.625	0	1	0	1	3	3	1	3	-1	5	1	1	0	2	1	1	0	1	-1	0	1	0	60	60-64	0
2182	59.4	23.64	93	138	102	13.1	13	0.2	0.2	1	1	1.75	-1.25	1.25	-0.5	1.125	1	0	1	1	0	2	2	-1	1	2	5	2	2	0	2	1	0	0	1	2	0	1	1	61	60-64	0
2183	69	26.95	107	207	125	24.1	22	0.25	0.25	0.8	0.8	2	-0.75	1.75	-0.5	1.625	1.5	0	1	0	0	1	2	-1	1	2	5	2	1	0	2	1	0	0	0	2	0	1	1	60	60-64	0
2184	54.1	22.23	73	124	62	13.1	12	0.5	0.25	1	1	-2	-1.5	-3	-0.5	-2.75	-3.25	0	0	1	0	2	3	2	2	-1	5	2	2	1	4	1	0	0	0	-1	0	1	1	59	55-59	0
2185	63	29.56	82	133	93	18.1	14	0.4	0.25	1	1	0.5	-1.25	0.5	-0.5	-0.125	0.25	0	1	1	0	3	4	2	1	-1	5	1	1	0	2	1	0	0	1	-1	0	1	1	59	55-59	0
2186	47.5	20.83	78	128	76	11.1	11	0.32	0.4	0.6	0.6	3	-0.5	3.5	-0.75	2.75	3.125	0	0	0	0	3	3	1	2	-1	5	1	1	0	2	1	0	0	0	4	0	1	1	58	55-59	0
2187	84.4	27.25	90	140	62	10.1	9	0.8	0.5	1.5	1.2	1	-0.75	1	-0.5	0.625	0.75	0	1	0	0	3	3	-1	3	2	4	3	1	0	2	1	0	1	1	4	0	1	0	56	55-59	0
2188	82.6	29.62	84	186	109	17.1	18	0.4	0.32	1.2	1.2	0.5	-0.75	0.75	-0.75	0.125	0.375	0	1	0	0	3	2	4	2	-1	5	3	3	1	3	1	1	0	1	-1	0	1	1	57	55-59	0
2189	49.5	22.15	82	140	93	16.1	18	0.25	0.2	1	1	1	-0.971	0.75	-0.25	1	0.625	0	1	0	0	1	4	2	1	1	5	1	1	-1	1	0	0	0	0	2	0	1	1	57	55-59	0
2190	51.5	20.37	100	175	123	20.1	19	0.25	0.2	1	0.6	-0.25	-0.25	0	-0.75	-0.375	-0.375	0	1	1	0	2	2	1	1	-1	4	1	1	0	2	1	1	1	1	1	0	1	0	56	55-59	0
2191	56	23.46	69	156	93	9.1	11	0.32	0.32	1	1	1.75	-0.75	1.25	-0.25	1.375	1.125	0	1	0	0	3	4	1	2	-1	5	1	1	0	4	1	0	1	1	2	0	1	1	56	55-59	0
2192	41.8	15.54	70	110	80	8.1	9	0.2	0.25	1	1	2.25	-0.5	2.25	-0.5	2	2	0	0	0	0	3	1	2	2	-1	1	3	2	0	3	1	0	0	0	-1	0	1	1	55	55-59	0
2193	54	23.37	82	157	106	14.1	16	0.16	0.16	0.5	0.6	2.75	-1.25	-0.25	-1.75	2.125	-1.125	0	1	0	0	1	4	1	1	-1	5	3	3	0	2	1	0	0	1	-1	0	1	1	55	55-59	0
2194	71	24.57	68	106	78	13.1	12	0.32	0.32	1	1.2	0.75	-1	0.5	-0.5	0.25	0.25	0	0	0	0	3	3	1	1	-1	4	1	1	0	3	1	1	1	1	-1	0	1	0	55	55-59	0
2195	67.6	25.76	83	181	125	16.1	11	0.32	0.5	0.6	0.6	-0.75	-1.5	-2	-2.25	-1.5	-3.125	0	1	0	0	3	2	2	1	-1	5	1	1	0	4	1	0	1	1	2	0	1	0	55	55-59	0
2196	86.1	34.06	75	123	72	12.1	10	0.32	0.32	1	1	1	-0.75	0.75	-0.5	0.625	0.5	0	1	0	1	3	4	1	1	-1	2	2	1	0	2	1	0	0	1	1	0	1	0	54	50-54	0
2197	66	24.99	82	128	77	18.1	19	0.25	0.284	1	0	2.75	-0.5	0.642	-0.939	2.5	0.193	0	0	0	0	3	4	1	3	-1	4	3	1	0	2	1	0	0	0	-1	0	1	1	52	50-54	0
2198	55.3	24.25	93	156	103	13.1	14	0.5	0.4	1	1	0.525	-0.971	0.642	-0.939	0.063	0.193	-1	1	1	0	3	1	-1	2	3	4	2	1	0	2	1	0	0	1	2	0	1	1	51	50-54	0
2199	52.1	23.95	81	146	80	10.1	10	0.25	0.4	1	1	0.75	-0.75	1.25	-1.25	0.375	0.625	0	1	0	0	3	4	2	3	-1	5	3	1	0	3	1	0	0	1	5	0	1	1	51	50-54	0
2200	63.8	21.82	77	139	88	13.1	13	0.4	0.5	1	1	-1.5	-0.75	-1.5	-1.5	-1.875	-2.25	0	0	0	0	3	1	-1	1	2	2	3	1	1	4	1	1	1	1	-1	0	1	0	51	50-54	0
2201	57	22.83	79	136	94	13.1	15	0.25	0.2	1	1	0.25	-0.5	0.75	-0.5	0	0.5	0	1	0	0	3	4	2	3	-1	4	1	1	0	4	1	0	0	0	-1	0	1	1	56	55-59	0
2202	61.426	23.849	71	129	75	12.1	14	0.1	0.125	1	1	2.25	-0.5	2.5	-1	2	2	0	0	0	1	3	4	-1	1	-1	4	1	1	0	4	1	0	0	1	1	0	1	0	68	65-69	0
2203	69.1	23.91	73	120	68	14.1	14	0.25	0.25	1	1	3.25	-1.75	3	-1.5	2.375	2.25	0	1	1	0	3	3	1	1	-1	4	2	1	1	2	1	0	0	1	2	0	1	1	75	75-79	0
2204	62	27.56	86	142	83	16.1	16	0.125	0.125	1	1	1.5	-0.75	1.5	-0.75	1.125	1.125	0	1	0	0	3	1	1	1	-1	5	3	1	0	3	1	0	0	1	2	0	1	1	70	70-74	0
2205	47.5	19.64	75	106	64	13.1	13	0.16	0.25	1	1	1	-0.25	1	-0.25	0.875	0.875	0	0	0	0	2	-1	1	1	-1	5	1	1	0	3	1	0	0	0	2	0	1	1	50	50-54	0
2206	54	62.43	84	122	67	9.1	9	0.32	0.4	0.6	0.6	0.75	-2	-1.5	-0.25	-0.25	-1.625	0	1	1	0	1	4	2	3	-1	5	3	2	0	2	1	0	0	1	-1	0	1	1	80	80+	0
2207	50.4	21.39	66	122	74	13.1	11	0.32	0.4	1.2	1.2	1	-0.5	1.25	-0.5	0.75	1	0	1	0	1	3	4	1	1	1	4	3	1	1	4	1	0	0	1	-1	0	1	1	62	60-64	0
2208	48.9	22.32	111	147	78	16.1	17	0.16	0.2	0.8	1	1.5	-0.75	1.75	-0.5	1.125	1.5	0	1	0	0	2	4	1	1	-1	5	3	1	0	1	0	0	0	1	-1	0	1	1	58	55-59	0
2210	73.85	26.96	85	169	70	19.1	18	0.25	0.25	0.8	0.8	1.75	-0.5	1.5	-0.5	1.5	1.25	0	1	1	1	3	3	2	3	-1	5	1	1	0	1	0	0	0	1	1	0	1	0	81	80+	0
2211	40	20.12	83	185	70	10.1	10	0.25	0.125	0.6	0.6	1.75	-5.5	4.25	-1.75	-1	3.375	0	1	0	0	2	4	1	1	-1	5	2	1	0	1	0	0	0	0	2	0	1	1	84	80+	0
2213	42.5	19.8	86	171	67	11.1	12	0.125	0.1	0.8	0.6	1	-1.5	2.25	-1.25	0.25	1.625	0	1	0	0	1	3	4	1	1	-1	1	1	0	2	1	0	0	0	-1	0	1	1	76	75-79	0
2214	84	28.9	100	163	93	16.1	16	0.32	0.2	1	1	2	-1.5	2	-0.5	1.25	1.75	0	1	1	1	2	4	1	1	-1	1	2	1	0	3	1	0	0	0	-1	0	1	0	74	70-74	0
2215	42.9	21.43	90	152	72	12.1	11	0.25	0.32	1	1	1.75	-0.5	1.25	-2.5	1.5	0	0	1	0	0	3	3	1	1	3	5	1	1	0	1	0	0	0	0	-1	0	1	1	73	70-74	0
2216	54.65	22.17	67	162	84	10.1	12	0.25	0.16	0.8	0.8	1.5	-0.5	1.5	-0.5	1.25	1.25	0	1	0	0	3	4	1	1	-1	5	1	3	0	1	0	0	0	1	2	0	1	1	74	70-74	0
2217	53.9	20.04	72	152	88	8.1	9	0.16	0.25	1	1	1	-0.5	2.25	-0.75	0.75	1.875	0	1	0	0	1	4	2	1	-1	5	1	1	0	2	1	0	0	1	2	0	1	0	75	75-79	0
2218	74.7	33.2	97	212	118	15.1	16	0.2	0.2	0.6	1	1.5	-0.75	1.75	-1	1.125	1.25	0	1	0	1	2	3	1	3	-1	5	2	1	1	4	1	0	0	0	2	0	1	1	73	70-74	0
2220	67.3	25.8	74	172	84	15.1	13	0.32	0.25	0.6	1	0	-0.25	1	-1	-0.125	0.5	0	1	1	0	3	4	3	1	3	1	2	1	1	2	1	0	0	0	-1	0	1	0	73	70-74	0
2221	37.2	16.64	84	137	76	10.1	13	0	0	0.3	0.3	4	-0.5	4	-1	3.75	3.5	0	0	0	0	1	-1	2	1	1	5	2	1	1	2	1	0	0	1	2	0	1	1	71	70-74	0
2222	52.1	21.14	93	161	91	12.1	12	0.25	0.25	0.8	1	0.75	-1	1.25	-0.75	0.25	0.875	0	1	0	0	3	1	1	1	3	5	1	1	0	4	1	0	0	0	1	0	1	1	71	70-74	0
2223	67	22.13	90	132	75	12.1	12	0.32	0.4	0.3	1	-0.75	-0.25	1.25	-1	-0.875	0.75	0	0	0	0	-1	4	2	1	-1	5	3	1	0	3	1	1	1	1	4	0	1	0	70	70-74	0
2225	52.5	22.43	88	109	58	15.1	15	0.25	0.25	0.6	0.4	0.75	-0.971	-1.5	-1.25	0.75	-2.125	0	0	1	0	2	4	2	1	3	5	3	1	1	4	1	0	0	1	2	0	1	1	69	65-69	0
2226	57	21.99	73	106	62	11.1	11	0.32	0.32	1	1	0.5	-0.75	1.25	-1.5	0.125	0.5	0	0	0	0	3	4	2	1	-1	5	1	1	0	2	1	0	0	0	7	0	1	0	68	65-69	0
2227	75.15	30.49	65	145	74	12.1	11	0.1	0	1	0.8	2.75	-0.25	0.642	-0.939	2.625	0.193	0	1	0	0	2	4	2	1	-1	5	1	1	0	4	1	1	-1	1	-1	0	1	0	67	65-69	0
2229	73.3	27.09	73	126	64	10.1	10	0.25	0.4	1	1	1	-0.971	-1.25	-0.75	1	-1.625	0	0	0	0	2	4	1	1	-1	5	1	1	0	2	1	0	0	0	4	0	1	0	66	65-69	0
2230	50.4	19.44	60	117	89	12.1	12	0.16	0.2	1.2	1	1.25	-1.25	1.25	-1	0.625	0.75	0	0	0	0	2	4	1	1	-1	5	3	1	0	1	0	0	1	1	2	0	1	0	66	65-69	0
2231	58.7	23.81	75	139	81	16.1	16	0.16	0.16	1	1	4.25	-1.5	4.25	-1.25	3.5	3.625	0	0	1	0	3	1	-1	1	2	-1	2	1	0	1	0	0	0	0	-1	0	1	1	65	65-69	0
2232	63	24.92	70	140	77	17.1	15	0.125	0.25	1	1	2.25	-0.75	1.5	-0.5	1.875	1.25	0	1	0	0	3	4	1	1	-1	5	2	3	0	4	1	0	0	1	3	0	1	1	64	60-64	0
2233	51.8	23.02	98	138	72	17.1	16	0.1	0.125	1	1	3.25	-0.5	3	-0.25	3	2.875	0	0	0	1	3	1	4	1	-1	5	2	2	0	1	0	0	0	0	-1	0	1	1	64	60-64	0
2234	64	22.68	80	123	72	13.1	12	0.125	0.125	1	1	2.75	-0.5	2.25	-0.5	2.5	2	0	0	0	0	3	3	1	1	-1	4	1	1	0	3	1	0	0	0	-1	0	1	1	63	60-64	0
2235	41	18.47	79	146	77	11.1	10	0.4	0.2	0.4	1	-6.5	-2.25	0.25	-0.5	-7.625	0	1	1	0	0	2	4	1	1	-1	5	1	1	0	4	1	0	0	0	2	0	1	1	62	60-64	0
2236	60.9	21.71	70	101	58	14.1	13	0.5	0.8	1	1	0.75	-1	1	-0.75	0.25	0.625	0	0	0	0	3	3	1	1	-1	4	2	1	1	2	1	0	0	0	-1	0	1	1	62	60-64	0
2237	50.65	19.79	86	122	69	10.1	10	0.25	0.125	1	1	-5.75	-0.5	-6	-0.75	-6	-6.375	1	0	0	0	4	1	1	1	3	1	1	1	0	2	1	0	0	1	2	0	1	1	60	60-64	0
2238	59.2	24.48	64	137	81	9.1	9	0.25	0.25	1	1	-0.5	-0.5	1.25	-1	-0.75	0.75	0	0	0	0	3	4	-1	1	-1	5	1	1	0	2	1	0	0	0	-1	0	1	1	60	60-64	0
2239	56	23.16	43	103	86	13.1	11	0.25	0.4	1	1	1.75	-1	1.5	-1.25	1.25	0.875	0	0	0	0	3	1	1	3	-1	5	3	1	0	2	1	1	0	0	4	0	1	0	60	60-64	0
2240	58	23.53	87	117	69	12.1	12	0.16	0.125	1	1	2.25	-0.25	2	-0.25	2.125	1.875	0	0	0	0	2	4	4	1	-1	5	1	2	0	2	1	0	0	0	-1	0	1	1	55	55-59	0
2241	56	21.88	98	140	93	12.1	13	0.25	0.4	1	1	1.5	-0.75	1	-1	1.125	0.5	0	1	0	0	3	4	1	1	-1	5	1	1	0	2	1	0	0	0	2	0	1	1	53	50-54	0
2242	74.4	29.06	67	135	75	10.1	10	0.2	0.25	1	1	1.75	-0.75	2	-1.25	1.375	1.375	0	0	0	0	3	1	3	1	-1	5	2	1	0	1	0	0	0	0	-1	0	1	1	62	60-64	0
2243	55	23.5	88	153	72	9.1	9	0.25	0.63	1	1	2	-2	1.75	-2	1	0.75	0	1	0	0	3	3	2	2	3	5	3	3	0	4	1	0	0	0	-1	0	1	1	65	65-69	0
2244	49.5	17.23	66	168	73	15.1	15	0.4	0.4	1	1	0.75	-0.25	1.5	-0.25	0.625	1.375	0	1	0	0	4	1	1	1	3	3	2	1	0	2	1	1	0	-1	2	0	1	0	74	70-74	0
2245	61.5	24.79	63	145	61	9.1	8	0.25	0.4	1	1	0	-0.25	-1	-0.75	-0.125	-1.375	0	1	0	1	2	2	2	2	1	5	2	1	0	2	1	0	0	0	2	0	1	1	71	70-74	0
2246	50.6	21.76	74	111	70	18.1	17	0.25	0.25	1	1	0.75	-0.75	0.5	-0.5	0.375	0.25	0	0	0	0	3	1	2	1	-1	1	1	1	0	2	1	0	0	1	-1	0	1	1	58	55-59	0
2247	43	19.76	73	184	69	15.1	19	0.32	0.1	0.5	0.5	-1.25	-2	5	-1.5	-2.25	4.25	0	1	0	0	1	4	2	1	-1	5	2	2	0	1	0	0	0	0	-1	0	1	1	86	80+	0
2250	56.5	23.52	79	190	69	11.1	11	0.125	0.16	1	1	0.25	-0.25	0.5	-1.25	0.125	-0.125	0	1	1	1	2	4	2	1	-1	5	3	1	0	1	0	0	0	1	1	0	1	1	79	75-79	0
2251	84	29.07	68	171	70	15.1	11	0.32	0.32	0.5	0.5	0.525	-0.971	1	-2	0.063	0	0	1	0	1	3	4	2	1	-1	5	1	1	0	2	1	1	1	1	2	0	1	0	78	75-79	0
2252	68	23.81	64	129	68	9.1	9	0.2	0.125	1	1	3.5	-1.75	3.75	-1.25	2.625	3.125	0	0	0	0	3	1	3	3	2	3	-1	-1	-1	-1	-1	0	0	1	-1	0	1	0	76	75-79	0
2253	51.5	20.89	72	133	69	9.1	9	0.16	0.2	0.6	0.6	1.75	-0.5	0.75	-0.25	1.5	0.625	0	0	0	0	1	4	2	1	-1	5	1	3	0	1	0	0	0	0	-1	0	1	1	74	70-74	0
2254	47.5	21.11	65	133	76	10.1	10	0	0.32	0.5	0.5	2.25	-0.25	2.75	-0.5	2.125	2.5	0	1	0	0	3	4	1	1	-1	5	1	1	0	2	1	0	0	1	-1	0	1	1	73	70-74	1
2255	52	24.39	95	145	91	10.1	10	0.4	0.25	1	1	1	-1.75	-0.5	-2.75	0.125	-1.875	0	1	0	0	3	4	1	1	-1	5	2	1	0	1	0	0	0	0	7	0	1	1	72	70-74	0
2256	74	24.16	89	141	82	11.1	12	0.2	0.25	1	1	3.5	-1	2.75	-0.75	3	2.375	0	1	0	0	3	3	2	1	-1	4	2	1	0	2	1	1	1	1	3	0	1	0	71	70-74	0
2257	58.75	24.14	98	112	65	15.1	14	0.8	0.8	1	1	-4.25	-1.25	-3.5	-0.5	-4.875	-3.75	0	0	0	0	4	1	2	-1	3	-1	-1	-1	0	2	1	0	0	0	2	0	1	1	70	70-74	0
2258	54.6	22.15	94	162	95	10.1	10	0.2	0.2	1	1	1	-0.25	1.25	-0.75	0.875	0.875	0	1	0	0	2	4	1	1	-1	5	2	-1	0	1	0	0	0	1	2	0	1	1	70	70-74	0
2259	75.35	28.36	83	149	93	13.1	17	0.1	0.2	1	1	1	-0.25	1	-0.5	0.875	0.75	0	1	0	0	2	4	1	3	-1	5	3	1	0	2	1	0	0	1	-1	0	1	1	70	70-74	0
2260	68.5	30.85	84	127	70	13.1	14	0.32	0	1	0.08	2	-1.5	0.642	-0.939	1.25	0.193	0	1	1	0	3	4	1	1	-1	5	2	1	0	3	1	0	0	1	2	0	1	1	69	65-69	0
2261	65.8	26.03	75	145	90	8.1	8	0.25	0.32	1	0.6	2.25	-1.75	2	-0.75	1.375	1.625	0	1	0	0	2	3	2	1	-1	5	2	1	0	1	0	0	0	0	-1	0	1	1	69	65-69	0
2262	64	28.83	85	162	75	22.1	19	0.16	0.125	0.6	1	2.5	-0.5	3.75	-0.5	2.25	3.5	0	1	0	1	2	4	-1	3	-1	5	3	1	0	1	0	0	0	1	-1	0	1	1	69	65-69	0
2263	87	27.46	74	140	71	18.1	18	0.25	0.32	1	0.5	0.5	-1	-1.25	-0.75	0	-1.625	0	1	1	1	2	3	2	1	-1	5	2	2	0	1	0	0	0	0	2	0	1	0	68	65-69	0
2264	55	22.46	83	133	64	13.1	16	0.25	0.25	1	1	1.25	-1	1.75	-0.75	0.75	1.375	0	1	1	0	1	4	1	3	-1	5	2	1	0	3	1	0	0	0	2	0	1	1	68	65-69	0
2265	47	20.34	77	155	74	10.1	10	0.25	0.2	0.8	0.8	0	-1.5	0.75	-1	-0.75	0.25	0	1	0	0	2	3	-1	1	-1	5	1	1	0	1	0	0	0	0	2	0	1	1	68	65-69	0
2266	48	22.67	95	130	62	13.1	12	0.16	0.16	1	0.6	2	-1	2.25	-0.75	1.5	1.875	0	1	0	0	2	4	1	1	-1	5	1	1	0	1	0	0	0	0	2	0	1	1	67	65-69	0
2267	63.9	26.09	78	137	80	15.1	16	0.32	0.2	1	1	3.75	-1	2.5	-1	3.25	2	0	0	1	0	2	2	2	1	-1	5	2	1	0	2	1	0	0	1	2	0	1	1	65	65-69	0
2268	48	20.24	79	149	68	7.1	8	0.32	0.32	1	1	0.75	-0.5	1.75	-0.5	0.5	1.5	0	1	1	1	2	4	2	3	-1	5	1	1	0	1	0	0	0	1	2	0	1	1	67	65-69	0
2269	50	18.37	99	119	81	11.1	10	0.2	0	1	0.12	2.75	-0.75	1.75	-0.75	2.375	1.375	0	0	1	0	3	4	1	1	-1	4	2	1	0	2	1	0	0	1	4	0	1	0	67	65-69	0
2270	60.35	24.48	88	137	82	14.1	11	0.16	0.2	1	1	2.25	-1	1.75	-0.25	1.75	1.625	0	1	0	0	2	4	2	1	-1	5	1	1	0	2	1	0	0	1	2	0	1	0	67	65-69	0
2271	67.25	27.28	75	156	67	18.1	14	0.125	0.2	1	1	1.25	-0.25	1.5	-0.5	1.125	1.25	0	1	1	1	2	4	2	1	-1	5	2	1	0	2	1	0	0	0	-1	0	1	1	66	65-69	0
2272	88.4	35.86	99	132	75	13.1	10	0.32	0.25	1	1	0	-0.75	0.25	-0.75	-0.375	-0.125	0	1	1	1	1	4	3	1	-1	5	3	2	0	1	0	0	0	1	2	0	1	0	65	65-69	0
2273	55	23.81	76	125	76	14.1	13	0.16	0.16	1	1	0.25	-0.5	0.25	-0.5	0	0	0	0	0	0	3	4	2	1	1	5	3	1	0	2	1	0	0	1	2	0	1	1	65	65-69	0
2274	53	21.37	81	102	59	13.1	13	0.1	0.5	0.25	1	0	-1.25	-1	-1.75	-0.625	-1.875	0	0	0	0	1	2	-1	1	1	5	1	1	0	2	1	0	0	0	2	0	1	1	65	65-69	0
2275	52.3	24.7	66	136	69	10.1	9	0.25	0.25	0.8	1	1.5	-1	1.5	-0.5	1	1.25	0	1	1	1	2	3	2	3	-1	5	1	1	0	1	0	0	0	0	2	0	1	1	65	65-69	0
2276	71	22.92	84	128	79	14.1	15	0.2	0.16	1	1	1	-0.25	1	-0.25	0.875	0.875	0	0	0	0	3	2	-1	1	2	4	2	2	0	4	1	0	0	1	2	0	1	0	64	60-64	0
2277	55	20.7	75	135	83	10.1	10	0.5	0.5	1	1	-1	-0.25	-4	-0.5	-1.125	-4.25	0	1	0	1	4	-1	-1	1	3	4	-1	-1	0	1	0	0	0	0	2	0	1	0	64	60-64	0
2278	70.8	29.47	75	173	82	21.1	22	0.25	0.25	0.4	0.4	0.525	-0.971	0.642	-0.939	0.063	0.193	-1	1	1	0	2	4	-1	1	-1	5	2	1	0	1	0	0	0	1	2	0	1	1	64	60-64	0
2279	53.7	21.79	76	97	58	9.1	10	0.25	0.25	1	0.4	0	-0.75	0.642	-0.939	-0.375	0.193	0	0	0	0	3	4	1	1	-1	5	2	1	1	2	1	0	0	0	1	0	1	1	62	60-64	0
2280	52.4	22.24	74	154	84	16.1	16	0.4	0.4	1	1	0.5	-1.75	0.25	-2.25	-0.375	-0.875	0	1	0	0	3	3	1	1	-1	5	3	1	0	3	1	0	0	0	-1	0	1	1	62	60-64	0
2282	36	14.24	71	123	65	14.1	12	0	0.16	0.02	0.6	0.525	-0.971	1.25	-0.75	0.063	0.875	0	0	0	0	3	4	-1	3	-1	5	1	1	0	2	1	0	0	0	-1	0	1	1	58	55-59	0
2283	50.5	19.01	72	97	50	14.1	13	0.25	0.25	1	1	-0.25	-0.25	-0.25	-0.25	-0.375	-0.375	0	1	0	0	1	4	1	1	-1	5	2	1	0	2	1	0	0	0	2	0	1	1	58	55-59	0
2284	60	23	88	140	101	13.1	13	0.2	0.2	1	1	2.5	-0.25	2.25	-0.939	2.375	2.25	0	1	0	0	3	3	-1	2	2	4	2	1	1	2	1	0	1	1	-1	0	1	1	57	55-59	0
2285	68	25.59	66	143	81	11.1	13	0.32	0.32	1	1	0.5	-1	0.25	-1.25	0	-0.375	0	1	0	1	3	-1	-1	2	2	5	2	2	0	2	1	0	0	0	-1	0	1	1	57	55-59	0
2286	59.65	25.48	78	105	61	8.1	9	0.2	0.16	1	1	0.525	-0.971	0.642	-0.939	0.063	0.193	-1	1	0	1	1	4	-1	1	-1	5	1	1	0	1	0	0	0	0	-1	0	1	1	57	55-59	0
2287	65.5	23.49	92	166	82	15.1	16	0	0.32	0.06	0.6	0	-0.5	0	-0.5	-0.25	-0.25	0	1	1	0	3	2	-1	-1	-1	5	3	2	0	2	1	1	1	1	2	0	1	0	56	55-59	0
2288	50	19.53	69	119	63	11.1	11	0.2	0.2	1	1	1	-0.75	1.5	-0.75	0.625	1.125	0	0	0	0	3	1	2	1	1	2	1	-1	0	1	0	0	0	0	-1	0	1	1	55	55-59	0
2289	78	24.62	77	134	80	10.1	10	0.8	0.8	1	1	-3.75	-0.5	-3.5	-0.5	-4	-3.75	0	1	0	0	3	1	2	1	1	3	1	1	1	4	1	1	1	1	-1	0	1	0	55	55-59	0
2290	48	20.64	69	136	81	10.1	11	0.125	0.1	1	1	1	-0.5	0.75	-0.939	0.75	0.75	0	0	0	0	2	4	1	1	-1	5	2	3	0	1	0	0	0	0	-1	0	1	1	55	55-59	0
2291	58.5	23.73	87	109	73	13.1	11	0.16	0.2	1	1	1	-0.25	1	-0.5	0.875	0.75	0	0	0	0	3	4	2	2	-1	5	1	1	0	4	1	0	0	1	-1	0	1	1	52	50-54	0
2292	58	23.53	90	128	82	12.1	13	0.8	0.8	1	1	-3	-0.5	-3.5	-0.75	-3.25	-3.875	0	1	0	0	4	1	1	1	3	4	3	2	0	4	1	0	0	0	-1	0	1	1	52	50-54	0
2293	70	27.69	74	120	70	15.1	13	0.63	0.63	1	1	-1.25	-0.971	-1	-0.939	-1.25	-1	0	0	1	0	3	2	2	1	2	-1	2	2	1	4	1	0	1	0	2	0	1	1	52	50-54	0
2294	66	23.11	81	124	79	10.1	10	0.2	0.25	1	1	2.75	-0.75	3.25	-0.25	2.375	3.125	0	1	0	0	3	4	2	1	-1	5	2	1	0	2	1	1	0	0	-1	0	1	0	53	50-54	0
2295	67	26.34	74	171	89	14.1	13	0.4	0.25	1	1	0.25	-0.25	1	-1	0.125	0.5	0	1	0	0	2	4	1	1	-1	5	2	1	0	2	1	0	0	0	2	0	1	1	53	50-54	0
2296	59.5	22.81	72	127	68	21.1	20	0.63	0.5	1	1	-0.5	-0.25	0	-0.5	-0.625	-0.25	0	0	0	0	3	4	1	1	2	1	2	1	0	2	1	0	0	0	-1	0	1	1	52	50-54	0
2297	65.5	28.35	76	113	64	13.1	12	0.63	0.125	1	0.4	-0.75	-0.75	0.642	-0.939	-1.125	0.193	0	1	0	0	2	3	1	1	2	5	3	1	0	2	1	1	0	0	-1	0	1	1	71	70-74	0
2298	52.1	19.37	95	156	88	14.1	14	0.16	0.2	0.6	0.6	1	-0.5	0.5	-0.25	0.75	0.375	0	1	0	0	3	3	1	1	-1	5	2	1	0	2	1	0	0	0	2	0	1	1	65	65-69	0
2299	45.3	18.73	63	121	78	13.1	13	0.25	0.32	0.8	0.8	3.75	-1.5	3.75	-1	3	3.25	0	1	1	1	3	3	2	1	2	5	2	1	0	2	1	0	0	0	-1	0	1	1	75	75-79	0
2300	48	17.11	77	158	75	17.1	20	0.25	0.25	1	1	0.75	-0.25	1.25	-0.25	0.625	1.125	0	1	0	0	3	3	3	2	-1	2	3	1	0	2	1	0	0	0	4	0	1	1	56	55-59	0
2301	71	22.66	91	156	77	15.1	17	0.16	0.25	1	1	1.25	-1.25	0.25	-1	0.625	-0.25	0	1	1	0	4	1	-1	1	2	4	2	1	1	2	1	1	1	1	2	0	1	0	67	65-69	0
2302	51.7	22.38	93	135	85	15.1	15	0.32	0.4	1	1	0.25	-1	-0.25	-0.5	-0.25	-0.5	0	0	0	0	-1	2	-1	1	2	5	2	1	1	3	1	0	0	1	-1	0	1	1	53	50-54	0
2303	66.8	22.45	79	160	76	15.1	16	0.25	0.25	1	1	2.75	-2	1.5	-0.75	1.75	1.125	0	1	0	0	3	4	2	1	-1	5	1	1	0	2	1	1	0	1	-1	0	1	0	69	65-69	0
2304	58.8	24.63	78	120	60	14.1	12	0.25	0.125	1	1	1.25	-0.25	1.75	-0.25	1.125	1.625	0	0	0	0	-1	1	-1	1	1	3	3	1	1	4	1	0	0	1	-1	0	1	1	55	55-59	0
2305	68	37.04	94	162	72	16.1	15	0.25	0.32	0.8	1	1.25	-0.971	1.25	-0.75	1.25	0.875	0	1	0	0	3	3	-1	1	2	4	2	1	1	4	1	0	0	1	2	0	1	1	65	65-69	0
2306	50.9	19.88	63	134	66	10.1	10	0.2	0.2	1	0.6	2	-2	2.5	-1.75	1	1.625	0	0	0	0	2	4	2	1	1	5	-1	-1	-1	-1	-1	-1	-1	-1	4	0	1	1	70	70-74	0
2307	78.1	26.55	70	111	67	16.1	18	0.4	0.32	1	1	0.5	-0.5	0.5	-0.939	0.25	0.5	0	0	0	1	3	4	1	1	2	5	1	1	0	2	1	1	0	1	2	0	1	0	59	55-59	0
2308	61.4	26.23	71	160	90	10.1	10	0.4	0.2	0.6	0.4	1.5	-0.75	0.75	-1	1.125	0.25	0	1	0	0	2	4	1	1	-1	5	1	1	0	2	1	0	0	0	4	0	1	1	61	60-64	0
2309	74	25.91	102	153	71	10.1	9	0.8	0.32	0.6	0.6	0.75	-4.25	-2	-1	-1.375	-2.5	0	1	0	0	4	-1	1	1	3	5	3	3	0	2	1	1	0	0	2	0	1	0	74	70-74	0
2311	45.9	18.5	97	113	79	15.1	15	0.25	0.25	1	1	0	-0.5	0.25	-0.25	-0.25	0.125	0	0	0	0	4	3	1	1	-1	-1	2	2	0	1	0	0	0	0	-1	0	1	1	50	50-54	0
2312	68	23.26	72	129	74	15.1	15	0.2	0.16	1	1	1.5	-0.5	1.25	-0.5	1.25	1	0	0	1	0	3	3	1	3	2	4	2	2	1	4	1	1	1	1	4	0	1	0	69	65-69	0
2313	50.4	19.94	80	176	56	11.1	12	0.32	0.4	1	1	1.5	-0.5	1	-1	1.25	0.5	0	1	1	0	3	3	2	1	-1	5	1	1	0	1	0	1	0	0	-1	0	1	0	80	80+	0
2314	56	22.72	71	120	63	11.1	11	0.4	0.25	1	1	0.5	-0.971	0.5	-0.25	0.5	0.375	0	0	0	0	3	2	4	1	1	4	2	1	1	2	1	0	-1	1	2	0	1	1	54	50-54	0
2315	57	19.49	109	141	89	16.1	18	0.8	0.63	1	1	-0.75	-1	-1	-0.25	-1.25	-1.125	0	1	0	0	3	3	2	1	1	5	3	3	1	3	1	0	-1	1	4	0	1	0	72	70-74	0
2316	64	27.7	80	140	76	10.1	11	0.4	0.32	1	1	0.75	-0.5	0.5	-1.25	0.5	-0.125	0	1	0	0	2	4	1	-1	-1	5	2	2	0	2	1	0	0	0	5	0	1	1	70	70-74	0
2317	64	23.8	111	164	112	20.1	22	0	0.8	0.1	1	0.525	-0.971	-9.25	-0.75	0.063	-9.625	1	1	0	1	3	3	3	1	-1	5	1	1	1	3	1	0	0	0	2	0	1	0	69	65-69	0
2318	64	25.8	113	132	72	11.1	14	0.2	0.2	1	1	0.5	-2.5	0.25	-1.75	-0.75	-0.625	0	0	0	0	2	4	1	1	-1	5	3	1	0	2	1	0	0	0	1	0	1	1	69	65-69	0
2319	67.7	21.98	74	140	82	11.1	10	0.125	0.5	1	1	2.25	-2	3	-2	1.25	2	0	1	1	0	3	4	2	1	-1	5	1	1	0	3	1	0	0	0	-1	0	1	0	67	65-69	0
2320	57.6	24.13	92	144	60	18.1	15	0.2	0.63	0.5	1	1.25	-0.5	0.25	-1	1	-0.25	0	1	0	1	2	4	2	1	1	5	1	1	1	1	0	0	0	1	2	0	1	1	67	65-69	0
2322	54	23.37	79	113	48	11.1	10	0.2	0.32	0.8	0.8	1	-1.5	0.75	-0.75	0.25	0.375	0	1	1	0	1	4	1	1	-1	5	2	1	0	1	0	0	0	0	2	0	1	1	67	65-69	0
2323	52.2	20.39	72	162	77	14.1	14	0.16	0.1	1	1	1	-0.25	1	-1	0.875	0.5	0	1	0	0	2	2	-1	1	2	5	1	1	0	1	0	1	1	1	1	0	1	0	66	65-69	0
2324	63.4	22.87	74	110	61	9.1	9	0.25	0.32	1	1	3	-2	3	-2.75	2	1.625	0	0	0	0	1	2	-1	1	1	5	1	1	0	2	1	0	0	1	-1	0	1	1	64	60-64	0
2325	77.4	27.1	84	140	68	12.1	12	0.125	0	1	0.8	0	-1.25	2	-0.25	-0.625	1.875	0	1	0	1	2	4	1	2	-1	5	1	1	1	3	1	1	1	0	2	0	1	0	65	65-69	0
2326	53	21.5	95	209	91	22.1	21	0.25	0.25	0.8	0.8	1.75	-0.5	2	-1	1.5	1.5	0	1	0	0	3	4	3	1	-1	5	1	1	1	2	1	0	0	0	4	0	1	1	64	60-64	0
2327	71	23.18	73	155	90	8.1	8	0.5	0.32	1	1	0.75	-0.75	1	-0.5	0.375	0.75	0	1	1	0	3	-1	2	1	2	4	-1	-1	1	2	1	1	1	1	-1	0	1	0	63	60-64	0
2329	56.8	21.64	86	171	78	20.1	19	0.16	0.25	1	1	1.5	-0.25	1.25	-1	1.375	0.75	0	1	0	0	2	4	3	1	-1	5	2	1	0	1	0	0	0	0	2	0	1	1	62	60-64	1
2330	69.5	25.22	69	116	90	19.1	15	0.4	0.25	1	1	0	-1	0.5	-0.5	-0.5	0.25	0	1	1	0	3	1	2	-1	2	-1	-1	-1	-1	-1	-1	-1	-1	-1	6	0	1	1	61	60-64	0
2331	39.75	17.32	77	142	63	14.1	18	0.2	0.16	0.5	0.6	2	-1.25	1.5	-0.5	1.375	1.25	0	1	0	0	2	4	1	1	-1	5	1	1	0	1	0	0	0	0	2	0	1	1	60	60-64	0
2332	70	25.1	80	157	82	12.1	12	0	0.4	0.25	0.6	0.25	-1.25	0.25	-1	-0.375	-0.25	0	1	1	0	1	4	-1	1	-1	5	3	1	0	1	0	0	0	0	-1	0	1	1	60	60-64	0
2333	63.5	25.6	87	143	85	15.1	13	0.25	0.25	1	1	2.75	-0.25	2.75	-0.5	2.625	2.5	0	1	1	0	2	4	-1	1	-1	5	2	2	1	3	1	0	0	1	4	0	1	1	58	55-59	0
2334	69	23.05	82	141	91	12.1	14	0.25	0.4	1	1	-0.5	-0.25	-0.5	-0.25	-0.625	-0.625	0	1	1	0	3	-1	2	1	-1	-1	2	1	1	2	1	1	1	-1	3	0	1	0	58	55-59	0
2335	51.9	20.79	61	117	67	13.1	11	0.125	0.125	1	1	2	-0.971	1.5	-0.939	2	1.5	0	0	0	0	1	4	4	1	-1	5	1	1	0	1	0	0	0	0	2	0	1	1	68	65-69	0
2336	52	19.33	79	128	89	18.1	18	0.32	0.32	1	1	0.75	-0.75	1	-0.5	0.375	0.75	0	0	0	0	3	1	2	1	2	4	1	1	0	2	1	-1	-1	-1	-1	0	1	1	57	55-59	0
2337	44	18.31	79	143	94	14.1	12	0.5	0.4	1	1	-0.25	-1	-0.75	-0.75	-0.75	-1.125	0	1	1	0	2	4	-1	1	-1	5	1	1	0	2	1	0	0	1	-1	0	1	1	56	55-59	0
2338	87	28.57	67	140	95	11.1	11	0.32	0.4	1	1	1.75	-0.25	1.75	-0.25	1.625	1.625	0	1	1	0	3	2	4	1	1	2	2	1	0	4	1	0	0	1	-1	0	1	0	56	55-59	0
2339	63.4	24.16	89	136	73	20.1	18	0.2	0.2	1	1	2.5	-0.75	2.5	-1	2.125	2	0	0	1	0	3	4	1	1	-1	5	2	1	1	2	1	0	0	0	-1	0	1	1	56	55-59	0
2340	57.35	24.34	77	116	69	13.1	13	0.2	0.2	1	1	2	-1.25	1	-0.25	1.375	0.875	0	0	0	0	1	4	4	1	-1	5	2	1	0	1	0	0	0	0	-1	0	1	1	56	55-59	0
2341	55	22.89	86	121	70	11.1	13	0.2	0.2	1	1	1.75	-0.25	1.25	-0.25	1.625	1.125	0	0	1	0	-1	4	1	1	1	5	1	1	0	2	1	0	0	1	2	0	1	1	55	55-59	0
2342	54	21.91	73	110	66	11.1	11	0.32	0.32	1	1	3.25	-1.25	2.25	-0.939	2.625	2.25	0	0	0	0	3	3	-1	1	2	5	2	1	0	1	0	0	0	1	2	0	1	1	55	55-59	0
2343	75	28.06	73	103	62	17.1	15	0.1	0.25	1	1	2.25	-0.25	0	-0.939	2.125	0	0	1	0	0	4	1	-1	3	-1	-1	1	2	1	2	1	1	1	1	-1	0	1	0	54	50-54	0
2344	78.4	29.15	87	136	87	12.1	12	0.25	0.2	1	1	0.75	-0.971	1.25	-0.5	0.75	1	0	0	0	0	3	4	-1	1	-1	5	1	1	0	1	0	0	0	0	-1	0	1	1	54	50-54	0
2345	60	24.19	90	131	87	15.1	14	0.8	0.8	1	1	-2.75	-0.971	-2.5	-0.25	-2.75	-2.625	0	0	0	0	3	3	-1	1	2	5	1	1	0	3	1	0	0	0	-1	0	1	1	54	50-54	0
2346	64.5	23.55	83	142	96	15.1	17	0.125	0	1	0.2	1.75	-0.25	1.75	-0.25	1.625	1.625	0	1	0	0	3	3	1	1	-1	4	1	1	1	2	1	0	0	0	1	0	1	1	53	50-54	1
2347	62.8	25.48	99	166	101	21.1	18	0.1	0	1	1	0.75	-0.25	1	-0.939	0.625	1	0	1	0	0	1	4	-1	1	-1	5	1	1	0	1	0	0	0	0	-1	0	1	1	52	50-54	0
2348	65.8	21.73	68	133	87	16.1	14	0.63	0.63	1	1	1.25	-0.75	1.25	-1	0.875	0.75	0	1	0	0	3	1	1	3	-1	-1	2	1	1	2	1	1	0	1	2	0	1	0	51	50-54	0
2349	57.6	23.07	88	146	86	14.1	15	0.63	0.8	1	1	-0.25	-0.25	-0.25	-0.5	-0.375	-0.5	0	1	0	1	3	3	-1	1	2	5	2	1	0	3	1	0	0	1	-1	0	1	1	50	50-54	0
2350	56.5	18.34	81	117	73	15.1	14	0.5	0.4	1	1	0	-1.25	-0.25	-0.5	-0.625	-0.5	0	0	1	0	-1	-1	-1	-1	-1	-1	-1	-1	-1	-1	-1	-1	-1	-1	3	0	1	0	57	55-59	0
2351	83	27.1	96	128	76	18.1	15	0.32	0.25	1	1	2.5	-1.25	2.25	-1	1.875	1.75	0	0	1	0	4	-1	1	2	3	-1	2	1	1	2	1	1	-1	1	-1	0	1	0	69	65-69	0
2352	71.5	25.64	76	123	61	18.1	21	0.16	0.32	0.6	0.6	-4.25	-1.25	-3.25	-0.25	-4.875	-3.375	0	0	0	1	2	2	4	1	1	5	1	1	0	3	1	0	0	1	2	0	1	1	56	55-59	0
2353	43.5	19.21	71	113	61	16.1	14	0.32	0.32	1	1	1	-0.75	1	-0.75	0.625	0.625	0	0	0	0	3	4	4	1	2	5	1	1	0	2	1	0	0	1	2	0	1	1	61	60-64	0
2354	62.5	25.85	79	170	86	19.1	19	0.25	0.25	0.6	0.6	0.75	-1.75	2.25	-1.75	-0.125	1.375	0	1	1	0	1	4	1	1	-1	5	1	1	0	1	0	0	0	0	2	0	1	1	72	70-74	0
2355	66.3	25.11	82	117	60	13.1	14	0.63	0.4	0.8	0.6	0.25	-2	0.25	-1.25	-0.75	-0.375	0	0	0	0	2	2	-1	1	1	5	2	1	0	4	1	1	0	1	-1	0	1	0	72	70-74	0
2356	50	21.36	72	148	90	14.1	14	0.4	0.4	1	1	-3	-3.25	-2.25	-2	-4.625	-3.25	0	1	0	0	3	3	3	1	-1	4	3	1	0	1	0	0	0	1	2	0	1	0	72	70-74	0
2357	58	25.78	78	168	94	10.1	10	0.16	0.125	1	0.6	0.25	-0.5	0	-0.25	0	-0.125	0	1	0	0	-1	-1	-1	-1	-1	-1	-1	-1	-1	-1	-1	-1	-1	-1	-1	0	1	1	71	70-74	0
2358	58.8	23.26	93	163	82	21.1	19	0.2	0.16	0.6	0.6	1.5	-0.25	1.5	-0.5	1.375	1.25	0	1	0	0	2	2	-1	1	2	3	3	1	0	1	0	0	0	1	-1	0	1	1	67	65-69	0
2359	62	26.66	65	115	59	21.1	20	0.1	0.1	0.6	1	1	-0.25	1.75	-0.5	0.875	1.5	0	0	1	0	1	4	-1	1	-1	5	1	2	0	1	0	0	0	0	-1	0	1	1	67	65-69	0
2360	63.5	26.43	74	151	68	16.1	19	0.125	0.25	1	1	2.5	-0.25	2.75	-1.25	2.375	2.125	0	1	0	0	1	3	-1	1	-1	-1	1	1	-1	-1	-1	-1	-1	-1	-1	0	1	1	66	65-69	0
2361	62	24.52	73	159	85	16.1	15	0.2	0.16	1	1	2.5	-0.5	2.25	-0.25	2.25	2.125	0	1	0	0	2	3	4	1	-1	5	1	1	0	2	1	0	0	0	2	0	1	1	65	65-69	0
2362	68.8	25.58	78	164	90	26.1	26	0.25	0.25	1	1	1	-0.75	1.25	-0.5	0.625	1	0	1	0	0	3	4	4	1	2	5	1	1	0	3	1	1	1	1	-1	0	1	0	63	60-64	0
2363	64.85	26.14	88	125	80	18.1	19	0.125	0.2	1	1	1.25	-1.25	1	-1	0.625	0.5	0	1	1	0	2	2	-1	1	1	5	1	1	0	1	0	1	-1	0	-1	0	1	0	64	60-64	0
2364	60.5	21.96	66	130	71	18.1	19	0	0.32	1	1	2.5	-0.5	1.75	-0.5	2.25	1.5	0	1	0	0	3	3	-1	2	2	5	2	1	0	1	0	1	-1	1	-1	0	1	0	62	60-64	1
2365	80	28.34	64	135	76	13.1	14	0.25	0.4	1	1	1	-0.75	1	-1	0.625	0.5	0	1	0	0	3	3	-1	1	2	5	1	1	-1	4	1	0	1	1	-1	0	1	0	61	60-64	0
2366	57.5	28.12	71	157	91	14.1	16	0.1	0.125	0.6	1	0.525	-0.971	3.75	-2.5	0.063	2.5	0	1	0	0	1	-1	-1	-1	-1	-1	-1	-1	-1	-1	-1	-1	-1	-1	-1	0	1	1	63	60-64	0
2367	57	22.41	86	101	64	22.1	24	0.32	0.25	1	1	0.5	-0.25	1	-0.25	0.375	0.875	0	0	0	0	3	4	1	1	-1	5	1	1	0	3	1	0	0	0	-1	0	1	1	58	55-59	0
2368	61	23.83	78	130	80	19.1	18	0.2	0.25	1	1	1	-0.75	0.75	-0.5	0.625	0.5	0	0	0	0	-1	-1	-1	-1	-1	-1	-1	-1	-1	-1	-1	0	0	-1	4	0	1	1	57	55-59	0
2369	56.9	23.84	73	106	71	15.1	14	0.25	0.32	1	1	0.75	-0.5	0.5	-0.25	0.5	0.375	0	0	0	0	3	2	-1	1	1	5	2	1	0	2	1	0	0	0	-1	0	1	1	52	50-54	0
2370	50.5	18.11	109	122	62	16.1	19	0.25	0.25	1	1	6	-2.5	5.75	-2	4.75	4.75	0	0	0	0	3	4	2	1	2	5	1	2	1	4	1	1	0	1	2	0	1	0	50	50-54	0
2371	75.5	26.59	77	167	89	22.1	23	0.25	0.25	1	1	2.25	-0.75	2.75	-0.5	1.875	2.5	0	1	0	0	3	3	3	1	-1	5	1	1	0	1	0	0	0	1	-1	0	1	0	75	75-79	0
2372	63.9	26.77	76	131	70	9.1	9	0.25	0.25	1	1	0.525	-0.971	1.75	-0.25	0.063	1.625	0	1	1	0	2	2	1	3	-1	5	2	1	0	1	0	0	0	1	-1	1	1	1	73	70-74	0
2373	49	20.93	83	112	64	12.1	10	0.25	0.25	1	1	1.25	-0.971	1.5	-0.5	1.25	1.25	0	0	1	1	2	4	2	1	-1	5	3	1	0	2	1	0	0	0	4	1	1	1	57	55-59	0
2374	67	27.18	95	172	76	8.1	6	0.16	0	0.3	0	-2.25	-2	0.642	-0.939	-3.25	0.193	0	1	0	0	2	3	1	3	1	4	1	1	0	1	0	0	0	0	1	1	1	1	75	75-79	0
2375	48.1	22.11	66	134	65	12.1	12	0.5	0.4	1	1	0	-0.5	-0.25	-0.5	-0.25	-0.5	0	0	0	0	2	-1	2	1	-1	5	3	2	0	4	1	0	0	1	-1	1	1	0	74	70-74	0
2376	48.5	18.37	78	142	74	11.1	13	0.5	0.5	1	1	-0.75	-0.5	0	-0.75	-1	-0.375	0	1	0	0	3	4	1	1	1	5	2	1	1	4	1	1	0	1	2	1	1	0	71	70-74	0
2377	64.2	23.16	83	155	83	12.1	12	0.16	0.16	0.6	1	2	-1	2.25	-1.75	1.5	1.375	0	1	0	0	2	4	2	3	-1	5	1	1	0	2	1	1	1	0	-1	1	1	0	72	70-74	0
2378	66.8	21.57	72	148	75	9.1	10	0.16	0.2	1	1	2.5	-0.5	2.25	-0.5	2.25	2	0	1	0	0	2	2	1	1	-1	5	1	1	0	1	0	1	0	1	2	1	1	0	72	70-74	0
2379	68	23.53	63	149	75	16.1	17	0.25	0.2	0.8	0.8	1	-1	0.642	-0.939	0.5	0.193	0	1	1	0	2	4	2	1	1	5	2	2	0	3	1	1	1	1	-1	1	1	0	70	70-74	0
2380	65	24.46	66	164	110	20.1	19	0.2	0.125	0.8	0.8	2	-1	2.5	-0.75	1.5	2.125	0	1	1	0	2	4	4	1	1	5	2	2	0	3	1	1	-1	1	1	1	1	0	70	70-74	0
2381	70.9	26.2	70	147	81	16.1	16	0.25	0.25	1	1	1	-1	1	-1	0.5	0.5	0	1	1	0	3	3	1	1	1	5	2	1	1	3	1	1	0	1	4	1	1	0	70	70-74	0
2383	62.5	22.96	101	129	93	20.1	19	0.4	0.2	1	1	-3.25	-1.5	1.25	-0.75	-4	0.875	0	1	0	0	2	4	1	1	-1	5	1	1	0	1	0	1	1	1	-1	1	1	0	70	70-74	0
2384	64	23.37	90	129	71	10.1	10	0.2	0.16	1	1	2	-0.25	0.642	-0.939	1.875	0.193	0	0	1	0	3	4	1	1	1	5	1	1	0	1	0	0	0	0	4	1	1	0	70	70-74	0
2385	56.3	24.21	77	141	72	12.1	11	0.2	0.25	0.8	0.8	1.5	-1	0.25	-0.25	1	0.125	0	1	1	0	2	4	2	1	1	1	1	1	0	2	1	0	0	0	-1	1	1	1	70	70-74	0
2386	54.1	24.7	76	141	91	16.1	18	0.16	0.2	0.8	0.6	2.5	-0.25	4	-2.75	2.375	2.625	0	1	0	0	1	4	1	3	-1	5	2	2	0	1	0	0	0	0	-1	1	1	1	70	70-74	0
2387	46.6	21.13	80	168	65	22.1	21	0	0	0.2	0.1	4	-2	1.25	-3	3	-0.25	0	1	1	0	1	4	1	1	-1	5	2	1	0	1	0	0	0	0	-1	1	1	1	70	70-74	0
2388	87	28.41	77	153	84	10.1	10	0.25	0.25	1	1	3.25	-1	3.25	-1.5	2.75	2.5	0	1	1	1	2	4	2	3	-1	5	2	2	0	1	0	0	0	0	4	1	1	0	69	65-69	0
2389	78	32.89	84	147	46	13.1	14	0.125	0.125	1	1	2.25	-2.25	1.25	-1.5	1.125	0.5	0	1	0	0	1	-1	2	3	-1	5	2	1	0	1	0	0	0	0	4	1	1	1	68	65-69	0
2390	71	26.4	87	154	97	10.1	11	0.25	0.125	1	1	1	-0.75	1.75	-1.25	0.625	1.125	0	1	1	0	2	2	2	1	-1	5	1	1	0	1	0	1	0	0	2	1	1	0	67	65-69	0
2391	57	23.88	60	137	68	11.1	11	0.16	0.2	1	1	2.25	-2	1	-0.75	1.25	0.625	0	1	0	0	1	2	1	3	-1	5	3	3	0	3	1	0	0	1	3	1	1	1	67	65-69	0
2393	56	24.24	66	132	78	11.1	13	0.4	0.32	1	1	0.75	-0.5	0.5	-0.5	0.5	0.25	0	1	0	0	1	2	1	3	-1	5	2	1	0	1	0	0	0	0	2	1	1	1	65	65-69	0
2394	62.5	23.96	67	138	59	14.1	14	0	0	1	1	2.25	-0.5	2	-0.75	2	1.625	0	1	0	0	1	2	1	1	-1	5	1	1	0	1	0	0	0	0	4	1	1	1	64	60-64	0
2395	64.5	24.28	91	144	82	12.1	12	0.32	0.32	1	1	0.25	-0.25	-0.5	-0.75	0.125	-0.875	0	1	0	0	2	-1	-1	2	-1	5	2	2	0	4	1	0	0	0	-1	1	1	0	62	60-64	0
2396	60	24.03	64	130	65	13.1	12	0.16	0.125	1	1	2.75	-1	2.25	-1.25	2.25	1.625	0	0	0	0	1	4	1	1	-1	5	2	1	0	1	0	0	0	0	2	1	1	1	62	60-64	0
2397	65.7	21.09	70	116	64	10.1	10	0.16	0.125	1	1	3.5	-1.75	2.5	-0.5	2.625	2.25	0	0	0	0	3	4	2	3	-1	5	1	1	0	4	1	1	1	0	-1	1	1	0	62	60-64	0
2398	65	26.37	76	158	92	12.1	13	0.16	0.25	1	1	1.5	-0.5	1	-0.5	1.25	0.75	0	1	0	0	1	-1	1	1	1	5	1	1	0	1	0	0	0	-1	1	1	1	1	61	60-64	0
2399	50	22.22	85	136	76	9.1	9	0.25	0.25	1	1	0.75	-0.5	1	-0.5	0.5	0.75	0	1	0	1	3	2	2	1	-1	5	1	1	0	2	1	0	0	1	-1	1	1	1	60	60-64	0
2400	42.5	18.89	68	153	79	21.1	22	0.2	0.16	0.6	0.5	0.75	-0.75	0.642	-0.939	0.375	0.193	0	1	0	0	1	2	3	1	-1	5	3	3	0	2	1	0	0	0	-1	1	1	1	52	50-54	0
2401	60.1	25.02	81	184	103	12.1	12	0.25	0.25	1	1	0.25	-0.25	0.25	-0.5	0.125	0	0	1	0	0	1	2	4	1	-1	5	2	1	0	1	0	0	0	0	-1	1	1	1	52	50-54	0
2402	44.2	17.93	91	132	54	9.1	9	0.5	0.25	0.6	0.6	-1.75	-1.5	-1.25	-1	-2.5	-1.75	0	0	0	0	2	-1	2	1	-1	5	1	1	0	1	0	0	0	1	2	1	1	1	82	80+	0
2403	65	29.28	102	197	86	13.1	10	0.25	0.25	0.4	0.6	-0.75	-0.75	-0.75	-0.75	-1.125	-1.125	0	1	0	0	1	4	1	1	-1	5	1	1	0	1	0	0	0	0	-1	1	1	1	87	80+	0
2404	54.9	20.79	69	118	55	10.1	10	0.2	0.125	0.5	0.6	1.75	-1.25	0.25	-2	1.125	-0.75	0	1	0	0	3	3	3	1	-1	5	2	1	0	1	0	1	0	1	-1	1	1	0	80	80+	0
2405	61.7	26.19	77	119	51	12.1	12	0.4	0.4	0.6	0.6	3.25	-1.5	4.75	-1.5	2.5	4	0	0	0	0	1	4	2	3	-1	5	1	1	0	1	0	0	0	0	3	1	1	1	75	75-79	0
2406	49	19.88	67	142	68	9.1	9	0.25	0.25	1	1	0.75	-0.25	0.75	-1	0.625	0.25	0	1	0	0	2	4	-1	1	-1	5	2	2	0	1	0	0	0	0	-1	1	1	1	69	65-69	0
2407	55	22.31	56	121	63	11.1	10	0.16	0.32	1	1	1.5	-0.75	-1.25	-1	1.125	-1.75	0	0	0	0	2	2	-1	1	-1	5	2	2	0	1	0	0	0	0	4	1	1	1	73	70-74	0
2408	72.45	23.79	66	97	73	14.1	12	0.2	0.25	0.6	1	0.25	-1	0.5	-1.5	-0.25	-0.25	0	0	0	0	2	4	-1	1	-1	5	2	2	0	1	0	1	0	0	-1	1	1	0	72	70-74	0
2409	62	26.49	77	108	57	9.1	8	0.2	0.2	0.3	0.4	1	-2.5	0.642	-0.939	-0.25	0.193	0	0	0	0	2	2	1	3	-1	5	1	1	0	1	0	0	0	0	4	1	1	1	71	70-74	0
2410	53	22.64	90	99	53	11.1	10	0.16	0.16	1	1	2	-0.5	2.5	-0.75	1.75	2.125	0	0	0	0	2	2	-1	1	-1	5	1	1	0	2	1	0	0	0	-1	1	1	1	70	70-74	0
2411	50	20.55	68	164	69	15.1	16	0.2	0.2	1	1	2.25	-0.75	2.5	-1	1.875	2	0	1	0	0	2	2	2	1	-1	5	2	2	0	1	0	0	0	0	-1	1	1	1	70	70-74	0
2412	72	29.21	87	162	76	13.1	12	0.1	0.1	0.5	0.5	3	-0.5	3	-0.5	2.75	2.75	0	1	1	0	2	4	-1	1	1	5	1	1	1	2	1	0	0	1	-1	1	1	1	70	70-74	0
2413	44	16.77	73	133	73	18.1	16	0.25	0.32	0.8	0.8	1	-0.5	1.5	-1.25	0.75	0.875	0	1	1	0	3	2	-1	1	-1	5	2	1	0	1	0	0	0	0	-1	1	1	1	70	70-74	0
2414	59.8	23.07	80	191	95	20.1	17	0.8	0.2	0.3	0.5	-7.25	-5	-0.25	-2.25	-9.75	-1.375	1	1	0	0	1	2	1	1	-1	5	3	2	0	1	0	0	0	0	-1	1	1	1	69	65-69	0
2415	73	25.86	65	157	87	14.1	16	0.16	0.25	0.6	0.8	0	-1.25	-3	-1.5	-0.625	-3.75	0	1	0	0	2	4	2	-1	1	5	1	1	0	1	0	1	0	1	-1	1	1	0	69	65-69	0
2416	74	30.41	80	179	95	16.1	16	0.2	0.25	0.5	0.5	-8	-1.25	-6.5	-0.5	-8.625	-6.75	1	1	0	1	1	2	1	1	-1	5	1	2	0	1	0	0	0	0	-1	1	1	1	66	65-69	0
2417	60.8	25.8	67	180	90	15.1	19	0.16	0.2	1	0.6	1	-0.25	1	-0.5	0.875	0.75	0	1	0	0	2	4	-1	-1	-1	-1	2	2	1	2	1	0	0	1	-1	1	1	1	66	65-69	0
2418	68	23.81	81	135	68	15.1	16	0.25	0.2	1	1	1.75	-0.5	2	-1	1.5	1.5	0	0	0	0	2	2	4	1	-1	5	1	1	0	1	0	0	-1	0	6	1	1	0	65	65-69	0
2419	47.25	20.72	77	151	73	17.1	17	0.25	0.2	0.6	0.6	2	-1	1.25	-0.5	1.5	1	0	1	1	0	1	2	1	3	-1	5	3	1	0	1	0	0	0	-1	-1	1	1	1	64	60-64	0
2420	62	24.84	75	117	66	10.1	11	0.2	0.25	0.8	0.8	1.75	-1.25	0.75	-1	1.125	0.25	0	1	1	0	1	4	-1	1	-1	5	1	2	0	1	0	0	0	0	4	1	1	1	63	60-64	0
2421	59	26.58	119	143	88	13.1	11	0.32	0.32	1	1	1	-0.5	0.642	-0.939	0.75	0.193	0	1	0	0	1	2	2	1	-1	5	3	3	0	1	0	0	0	0	4	1	1	1	62	60-64	0
2422	63	25.89	75	139	79	9.1	9	0.1	0.1	1	0.25	3	-0.75	3	-0.25	2.625	2.875	0	0	0	0	1	4	1	1	-1	5	2	1	0	1	0	0	0	0	2	1	1	1	62	60-64	0
2423	47	19.56	92	99	56	16.1	16	0	0	0	0.15	0.525	-0.971	0.642	-0.939	0.063	0.193	-1	1	0	0	1	4	-1	1	-1	5	2	2	0	1	0	0	0	0	-1	1	1	1	60	60-64	0
2424	64.4	28.24	78	124	72	11.1	12	0.1	0.16	1	1	2.5	-0.5	2	-0.5	2.25	1.75	0	0	0	0	1	4	1	3	-1	5	2	1	0	1	0	0	0	0	4	1	1	1	58	55-59	0
2425	57	21.19	69	104	60	15.1	14	0.2	0.1	1	1	2.5	-1.5	2.5	-1	1.75	2	0	0	0	0	2	4	2	1	-1	5	2	1	0	2	1	0	0	1	-1	1	1	0	57	55-59	0
2426	47.6	19.43	73	91	45	13.1	13	0.16	0.16	1	1	2	-0.971	2	-0.25	2	1.875	0	0	0	0	3	2	-1	1	-1	5	3	3	0	2	1	0	0	0	4	1	1	1	56	55-59	0
2427	79	29.02	94	113	67	9.1	9	0.2	0.25	1	1	1.75	-1.75	1.75	-1.25	0.875	1.125	0	0	0	0	3	4	1	1	-1	5	3	1	0	3	1	0	0	1	-1	1	1	1	55	55-59	0
2428	54.2	21.44	62	90	56	10.1	10	0.125	0.4	1	1	1.5	-0.971	1	-0.5	1.5	0.75	0	0	1	0	2	4	2	1	-1	5	1	1	0	3	1	0	0	0	4	1	1	1	55	55-59	0
2429	51.7	22.23	74	146	77	18.1	20	0.5	0.4	1	1.2	0.25	-0.5	0.25	-0.25	0	0.125	0	1	0	0	3	1	1	1	2	1	2	1	0	2	1	0	-1	1	-1	1	1	1	51	50-54	0
2430	67.3	23.7	69	159	95	12.1	12	0.8	0.8	1	1	0	-0.5	-0.5	-0.5	-0.25	-0.75	0	1	1	0	-1	-1	-1	-1	-1	-1	-1	-1	-1	-1	-1	-1	-1	-1	-1	1	1	0	51	50-54	0
2431	59	19.27	77	138	79	16.1	18	0.125	0.63	0.6	1	-9.5	-1	-2.5	-0.25	-10	-2.625	1	0	0	0	3	3	2	2	-1	5	1	1	0	2	1	0	0	0	4	1	1	1	56	55-59	0
2432	72.4	33.28	100	136	67	9.1	10	0.16	0.16	0.02	0.25	0.525	-0.971	0.642	-0.939	0.063	0.193	-1	1	0	0	1	4	1	2	-1	5	1	1	0	1	0	0	0	0	-1	1	1	1	53	50-54	0
2433	52	22.51	75	132	91	20.1	19	0.5	0.63	1	1	0.5	-0.75	0.75	-0.5	0.125	0.5	0	1	0	0	3	4	-1	1	-1	5	2	1	0	2	1	0	0	0	-1	1	1	1	50	50-54	0
2434	65	23.31	79	147	69	8.1	9	0.25	0.32	0.6	0.3	2.75	-0.25	7.25	-0.939	2.625	7.25	0	1	0	0	2	4	2	1	-1	5	1	1	0	1	0	0	0	0	-1	1	1	1	84	80+	0
2435	52	19.81	82	151	78	13.1	12	0.25	0.25	1	1	1.25	-1.25	1	-2.5	0.625	-0.25	0	1	0	0	2	2	1	1	-1	5	1	1	0	1	0	0	0	0	-1	1	1	0	82	80+	0
2436	59	24.88	80	153	58	9.1	9	0.16	0.2	1	1	1.75	-1	2.25	-1.75	1.25	1.375	0	1	1	0	3	3	-1	2	-1	1	1	1	0	1	0	0	0	1	-1	1	1	1	72	70-74	0
2437	84	28.23	102	119	64	11.1	11	0.4	0.25	1	1	0.75	-1.25	1	-0.25	0.125	0.875	0	1	1	0	3	-1	2	1	-1	5	2	1	0	3	1	0	0	1	-1	1	1	0	71	70-74	0
2438	66	23.38	84	131	66	10.1	12	0.25	0.25	1	1	0	-1	0.25	-1	-0.5	-0.25	0	0	1	0	1	2	1	3	-1	-1	2	2	0	2	1	0	0	0	-1	1	1	1	70	70-74	0
2439	58	25.78	83	130	67	19.1	18	0.25	0.16	0.5	0.5	3	-0.75	3	-1	2.625	2.5	0	0	0	0	1	2	-1	3	-1	5	1	1	0	3	1	0	0	0	2	1	1	1	68	65-69	0
2440	63.9	25.44	70	149	84	9.1	10	0.125	0.1	1	0.8	2.75	-1.75	3	-1.75	1.875	2.125	0	1	0	0	1	2	1	1	-1	5	1	1	0	1	0	0	0	0	-1	1	1	1	68	65-69	0
2441	60.5	25.84	75	143	84	13.1	10	0.25	0.25	1	1	1.75	-2.25	1.25	-1.75	0.625	0.375	0	1	0	0	2	2	1	3	-1	5	2	1	1	3	1	0	0	0	-1	1	1	1	66	65-69	0
2442	83.4	29.9	81	180	107	12.1	11	0.25	0.4	1	1	0.75	-0.5	0.75	-0.5	0.5	0.5	0	1	0	0	2	2	2	1	-1	5	1	1	0	1	0	0	0	0	-1	1	1	0	67	65-69	0
2443	58	23.23	73	122	74	10.1	10	0.16	0.2	1	1	2.25	-0.5	2.5	-0.5	2	2.25	0	0	0	0	1	2	1	1	-1	5	1	1	0	2	1	0	0	0	-1	1	1	0	67	65-69	1
2444	81	32.04	79	124	72	11.1	10	0.25	0.25	1	1	2.75	-1.25	3	-1.25	2.125	2.375	0	0	0	1	2	4	2	3	-1	5	2	1	0	1	0	0	0	0	-1	1	1	1	67	65-69	0
2445	63	27.63	84	147	85	20.1	19	0.16	0.16	1	1	2.75	-1.25	2.5	-1	2.125	2	0	1	0	0	2	2	1	1	-1	5	1	1	0	2	1	0	0	0	-1	1	1	1	66	65-69	0
2446	53	22.64	101	164	76	8.1	8	0.16	0.2	1	0.8	0.5	-1.5	4.25	-3.25	-0.25	2.625	0	1	0	0	1	2	2	3	-1	5	1	1	0	1	0	0	0	0	-1	1	1	1	66	65-69	0
2447	65	28.13	99	121	61	13.1	12	0.25	0.2	1	1	2.5	-0.5	2.5	-0.5	2.25	2.25	0	0	0	0	1	4	1	1	-1	5	2	1	0	1	0	0	0	0	5	1	1	1	65	65-69	0
2448	60	21.51	85	137	61	14.1	12	0.25	0.2	1	1	2.25	-1	1.75	-0.939	1.75	1.75	0	0	0	0	2	2	-1	1	-1	5	3	1	0	3	1	0	0	1	-1	1	1	1	63	60-64	0
2449	48.9	19.97	76	167	82	11.1	11	0.125	0.125	0.6	1	3.25	-1.5	2.5	-1	2.5	2	0	1	0	0	3	4	1	2	-1	4	2	1	0	1	0	0	0	0	-1	1	1	1	63	60-64	0
2450	63	24.92	71	90	54	10.1	10	0.25	0.2	1	1	0	-0.25	0	-0.75	-0.125	-0.375	0	0	0	0	2	2	-1	1	-1	5	1	1	1	2	1	0	0	0	-1	1	1	1	62	60-64	0
2451	70.05	28.6	105	123	68	5.1	7	0.125	0.16	0.6	1	2	-1	0.75	-0.75	1.5	0.375	0	1	0	0	1	2	1	3	-1	5	3	1	0	1	0	0	0	0	4	1	1	1	62	60-64	0
2452	53	20.45	88	120	64	11.1	10	0.32	0.32	1	1	1	-1.5	2	-1.25	0.25	1.375	0	0	0	0	2	4	1	1	-1	4	1	1	0	1	0	0	0	0	4	1	1	1	61	60-64	0
2453	59	23.94	72	149	95	12.1	10	0.4	0.25	1	1	0.5	-0.75	1.25	-1.5	0.125	0.5	0	1	1	0	3	2	1	3	-1	4	1	1	1	4	1	0	0	0	-1	1	1	1	60	60-64	0
2454	70.7	30.4	64	167	95	10.1	8	0.16	0.5	1	1	0.75	-0.5	0.75	-0.5	0.5	0.5	0	1	0	0	1	4	2	1	-1	5	1	1	1	1	0	0	0	0	-1	1	1	1	60	60-64	0
2455	64	29.22	89	125	76	11.1	10	0.125	0.125	1	1	1.25	-0.25	1.25	-0.939	1.125	1.25	0	0	0	0	2	2	2	3	-1	5	2	1	0	4	1	0	0	0	5	1	1	1	57	55-59	0
2456	61	24.59	70	103	53	10.1	9	0.4	0.25	1	1	-3	-0.75	-0.25	-0.25	-3.375	-0.375	0	0	0	0	2	2	1	3	-1	5	1	1	0	1	0	0	0	1	2	1	1	1	57	55-59	0
2457	48	19.72	87	118	68	12.1	14	0.25	0.25	1	1	1	-0.25	1.25	-0.5	0.875	1	0	0	0	0	3	4	-1	1	-1	5	1	1	0	1	0	0	0	0	-1	1	1	1	55	55-59	0
2458	87	36.68	96	180	110	15.1	17	0.5	0.16	1	1	-0.25	-0.971	-1.75	-0.25	-0.25	-1.875	0	1	0	0	2	-1	-1	1	-1	5	1	1	0	2	1	0	0	0	-1	1	1	1	50	50-54	0
2459	54	22.77	70	115	67	11.1	14	0.1	0.125	0.5	0.6	-0.25	-0.5	3.25	-0.25	-0.5	3.125	0	1	0	0	1	2	1	1	-1	5	2	2	0	2	1	0	0	0	-1	1	1	1	68	65-69	0
2460	78	32.89	72	172	74	11.1	11	0.16	0.16	1	0.5	1	-0.5	-0.75	-3	0.75	-2.25	0	1	1	0	1	2	-1	3	-1	5	2	1	0	2	1	0	0	1	-1	1	1	1	65	65-69	0
2461	54.9	23.76	93	171	79	15.1	14	0.1	0.2	0.4	0.25	2.75	-0.75	4.25	-2.25	2.375	3.125	0	1	1	0	2	4	-1	3	1	5	1	1	0	1	0	0	0	0	-1	1	1	1	71	70-74	0
2462	57.4	25.85	78	152	76	12.1	12	0.25	0.25	0.5	0.5	2.25	-1	2.75	-1.25	1.75	2.125	0	1	0	0	2	2	2	1	-1	5	1	1	0	1	0	0	0	0	5	1	1	1	70	70-74	1
2463	45.3	17.92	77	127	72	10.1	10	0.1	0.4	0.1	1	0.25	-0.75	0.5	-1.5	-0.125	-0.25	0	0	0	0	2	4	-1	1	1	5	3	1	0	2	1	0	0	0	2	1	1	1	73	70-74	1
2464	69	25.97	80	192	97	17.1	19	0.25	0.16	1	1	0.5	-0.75	1.75	-1	0.125	1.25	0	1	1	0	1	3	-1	1	-1	5	3	3	0	1	0	0	0	0	-1	1	1	1	74	70-74	0
2465	62.4	24.53	77	140	81	10.1	11	0.2	0.25	0.8	0.5	1.25	-0.75	1.5	-0.75	0.875	1.125	0	1	0	0	2	2	-1	3	-1	5	2	2	0	2	1	1	0	1	4	1	1	0	74	70-74	0
2466	55.6	22.56	65	160	86	11.1	11	0	0.16	0.2	0.25	0.525	-0.971	6.5	-6	0.063	3.5	0	1	0	0	1	4	1	1	1	5	2	2	0	2	1	0	0	0	1	1	1	1	72	70-74	0
2467	50	21.64	95	124	88	15.1	16	0.2	0.25	1	1	2	-1.75	2.5	-2.5	1.125	1.25	0	0	0	0	2	4	1	1	-1	5	3	2	0	2	1	0	0	0	4	1	1	0	71	70-74	0
2468	81	25.85	81	155	92	10.1	10	0.2	0.2	1	1	1.25	-0.75	1.5	-0.5	0.875	1.25	0	1	0	0	3	4	2	1	-1	5	3	1	0	1	0	0	0	0	-1	1	1	0	62	60-64	1
2469	67.6	28.69	66	114	69	15.1	15	0.25	0.125	1	0.3	-0.75	-0.5	0.5	-0.939	-1	0.5	0	0	1	0	1	-1	1	1	1	5	2	2	0	2	1	0	0	0	2	1	1	1	67	65-69	0
2470	64	21.63	65	169	100	15.1	15	0	0.2	0.2	0.12	-13.5	-1	0.642	-0.939	-14	0.193	1	1	0	0	2	4	4	1	-1	5	1	1	0	1	0	0	0	1	2	1	1	0	65	65-69	0
2471	69	27.99	85	170	104	13.1	12	0.2	0.25	1	1	2	-2	1.75	-1.5	1	1	0	1	0	0	2	2	1	1	-1	5	1	1	0	2	1	1	1	0	-1	1	1	0	65	65-69	0
2472	75.4	25.79	83	209	124	17.1	25	0	0	0.02	0	0.525	-0.971	0.642	-0.939	0.063	0.193	-1	1	0	0	2	2	1	1	-1	5	1	1	0	1	0	1	1	0	2	1	1	0	64	60-64	0
2473	55	21.62	64	136.051	75.833	13.1	14	0.2	0.16	0.6	1	1	-0.25	1	-0.75	0.875	0.625	0	1	0	0	1	-1	-1	1	1	5	1	1	0	2	1	0	0	0	-1	1	1	1	61	60-64	0
2474	58	23.83	70	146	82	15.1	16	0.16	0.125	1	1	1.75	-0.5	2.75	-1.25	1.5	2.125	0	1	1	0	2	4	2	1	-1	5	2	1	0	3	1	0	0	0	-1	1	1	1	62	60-64	0
2475	49.8	20.46	67	106	65	10.1	11	0.4	0.4	1	0.8	-1.25	-0.25	-1	-0.5	-1.375	-1.25	0	0	0	0	2	4	1	1	-1	5	1	2	0	4	1	0	0	0	-1	1	1	1	61	60-64	0
2476	43	21.63	70	158	87	14.1	15	0.25	0.25	1	1	1.25	-1	1.5	-0.5	0.75	1.25	0	1	0	0	1	2	-1	1	-1	5	3	1	0	1	0	0	0	0	4	1	1	1	61	60-64	0
2477	60	24.03	110	152	81	11.1	10	0.25	0.2	0.8	0.8	-0.75	-0.971	3	-0.5	-0.75	2.75	0	1	1	0	2	4	1	1	1	5	2	1	0	2	1	0	0	1	-1	1	1	1	58	55-59	0
2478	52	21.1	63	141	82	18.1	17	0.25	0.25	0.6	0.6	0.75	-0.5	1	-0.75	0.5	0.625	0	1	0	0	1	3	1	3	-1	5	1	1	0	2	1	0	0	1	2	1	1	1	59	55-59	0
2479	52.4	26.54	71	115	65	9.1	11	0.25	0.25	1	1	0.25	-0.25	0.25	-0.25	0.125	0.125	0	0	0	0	2	2	2	1	-1	5	2	2	0	1	0	0	0	0	-1	1	1	1	59	55-59	0
2480	71	28.8	90	139	77	12.1	11	0.32	0.25	1	1	-0.25	-0.5	0	-0.5	-0.5	-0.25	0	1	1	0	3	2	-1	1	-1	2	1	1	0	4	1	1	1	0	-1	1	1	0	56	55-59	0
2482	58.1	23.87	68	117	60	18.1	18	0.125	0.125	1	1	2.25	-0.5	1.75	-0.5	2	1.5	0	0	0	0	1	-1	-1	1	1	5	2	2	0	4	1	0	0	0	4	1	1	1	57	55-59	0
2483	53.9	22.29	70	123	83	13.1	13	0.25	0.25	1	1	2.5	-0.75	1.75	-0.5	2.125	1.5	0	0	1	0	3	4	1	2	1	5	1	1	0	4	1	0	0	1	-1	1	1	1	55	55-59	0
2484	50.9	21.74	72	108	45	12.1	11	0.63	0.4	1	1	0.5	-0.75	1	-1.25	0.125	0.375	0	0	1	0	2	4	-1	1	1	5	2	1	0	2	1	0	0	0	3	1	1	1	56	55-59	0
2485	55	25.8	94	139	75	16.1	14	0.4	0.25	0.6	0.1	0.5	-0.75	0.642	-0.939	0.125	0.193	0	0	0	0	1	-1	-1	1	-1	5	2	3	1	4	1	0	0	0	2	1	1	1	55	55-59	0
2486	51	19.92	78	104	45	13.1	11	0.25	0.32	1	1	1.25	-0.25	1.75	-0.25	1.125	1.625	0	0	0	0	1	2	-1	1	1	5	2	1	1	3	1	0	0	0	-1	1	1	1	55	55-59	0
2487	53	21.5	74	142	75	11.1	11	0.2	0.2	1	1	0.5	-0.25	1	-0.25	0.375	0.875	0	1	1	0	1	2	1	1	1	5	1	1	1	3	1	0	0	0	-1	1	1	0	54	50-54	0
2488	61.9	26.1	70	127	72	12.1	13.878	0.25	0	1	0	1	-1.25	0.642	-0.939	0.375	0.193	0	0	0	0	3	4	2	1	-1	5	2	1	0	4	1	0	0	1	-1	1	1	0	53	50-54	0
2489	48.9	21.45	79	110	63	15.1	15	0.32	0.25	1	1	-0.25	-0.5	-0.25	-0.5	-0.5	-0.5	0	0	1	0	1	4	-1	1	1	5	2	1	0	1	0	0	0	0	2	1	1	1	54	50-54	0
2490	73	28.52	81	95	65	17.1	18	0.25	0.25	1	1	1	-0.75	1	-0.75	0.625	0.625	0	0	1	0	3	-1	2	1	2	5	-1	-1	-1	-1	-1	0	0	0	-1	1	1	0	69	65-69	0
2491	65.2	28.22	66	146	80	18.1	17	0.4	0.5	1	1	0.75	-1.25	1.25	-2.25	0.125	0.125	0	1	1	0	3	2	2	1	-1	5	1	1	0	3	1	0	0	1	4	1	1	1	65	65-69	1
2492	60.3	22.15	76	144	87	10.1	12	0.4	0.32	1	1	0	-0.5	0.5	-0.5	-0.25	0.25	0	1	0	0	4	1	1	1	-1	4	3	2	0	3	1	0	0	0	2	1	1	1	59	55-59	0
2493	65.8	27.39	81	109	57	13.1	12	0.125	0.125	0.5	0.6	2	-1.75	1.5	-0.75	1.125	1.125	0	0	0	0	1	2	1	1	-1	4	3	1	0	1	0	0	0	0	2	1	1	1	66	65-69	0
2494	58.6	20.89	76	138	75	14.1	18	0.2	0.16	1	1	1.75	-0.75	3.75	-2.25	1.375	2.625	0	0	0	0	3	2	1	1	-1	5	3	2	0	2	1	0	0	1	-1	1	1	0	71	70-74	0
2495	35	15.87	105	146	85	15.1	16	0.25	0.25	1	1	1.75	-1.75	1.75	-1.25	0.875	1.125	0	1	0	0	2	2	1	1	-1	5	2	1	0	1	0	0	1	0	4	1	1	1	69	65-69	0
2496	56	20.32	89	107	53	13.1	12	0.32	0.16	1	1	0.25	-0.75	0.5	-1	-0.125	0	0	0	1	0	2	4	1	1	-1	5	3	3	0	1	0	0	0	0	-1	1	1	1	57	55-59	0
2497	63	23.71	76	125	44	8.1	9	0.32	0.25	0.6	0.5	1	-0.75	2.5	-2	0.625	1.5	0	1	0	1	4	1	1	3	-1	5	1	2	1	2	1	0	0	0	-1	1	1	0	86	80+	0
2498	59	22.34	79	116	65	17.1	17	0.25	0.25	1	1	1.5	-0.25	1.5	-0.939	1.375	1.5	0	0	0	0	4	-1	3	1	3	3	3	2	1	4	1	0	0	1	-1	1	1	1	56	55-59	0
2499	51	22.07	88	128	77	13.1	12	0.2	0.16	1	1	0.75	-0.75	1.5	-0.75	0.375	1.125	0	0	0	0	1	2	2	1	-1	5	2	2	0	1	0	0	0	0	-1	1	1	1	67	65-69	0
2500	53	21.5	78	150	76	15.1	13	0.2	0.2	0.5	1	2	-2	2.75	-2	1	1.75	0	1	1	0	3	3	-1	1	-1	5	3	1	0	1	0	1	0	0	-1	1	1	0	84	80+	0
2501	82.2	28.95	82	167	88	13.1	14	0.16	0.16	0.8	0.5	0.75	-0.5	0.642	-0.939	0.5	0.193	0	1	1	0	-1	-1	-1	-1	-1	-1	-1	-1	-1	-1	-1	-1	-1	-1	4	1	1	0	79	75-79	0
2502	56	20.08	65	116	69	10.1	9	0.25	0.25	0.6	0.8	3	-1.5	1.25	-0.25	2.25	1.125	0	0	0	0	2	1	1	1	-1	5	1	1	1	3	1	0	0	1	4	1	1	0	76	75-79	0
2503	48.9	19.84	80	180	78	14.1	16	0.1	0.1	0.5	0.5	1	-1	0.75	-0.75	0.5	0.375	0	1	1	1	1	2	1	1	1	5	2	1	0	1	0	0	0	0	-1	1	1	1	72	70-74	0
2504	41	18.59	96	135	70	12.1	12	0.16	0.1	0.6	1	1.75	-0.75	2	-0.25	1.375	1.875	0	1	1	0	1	2	1	3	-1	5	1	1	0	-1	-1	0	0	0	-1	1	1	1	74	70-74	0
2505	64.8	27.5	98	143	84	15.1	13	0.125	0.125	0.3	0.4	0.525	-0.971	2	-1.25	0.063	1.375	0	1	0	0	1	2	1	1	-1	5	1	1	0	1	0	0	0	0	-1	1	1	1	72	70-74	0
2506	55	21.76	90	135	86	14.1	13	0.25	0.5	0.8	0.8	0.75	-1.5	0	-2	0	-1	0	1	0	0	4	4	1	2	-1	5	2	1	0	3	1	1	1	0	-1	1	1	0	73	70-74	0
2507	55	25.45	82	127	59	13.1	12	0.16	0.16	1	1	3	-1.25	2.75	-0.75	2.375	2.375	0	0	0	0	2	2	1	2	-1	5	1	1	0	2	1	0	0	0	-1	1	1	1	70	70-74	0
2508	65	28.51	73	190	88	13.1	11	0.2	0.4	0.6	0.6	4.25	-2	2.75	-1.5	3.25	2	0	1	0	0	1	2	1	2	-1	5	2	1	1	3	1	0	0	1	-1	1	1	1	70	70-74	0
2509	76	25.99	74	147	90	15.1	13	0.16	0.16	1	1	1.5	0.25	2	0.75	1.625	2.375	0	1	1	1	2	4	1	3	-1	5	2	1	0	1	0	1	1	1	-1	1	1	0	69	65-69	0
2510	73.1	27.01	63	175	90	11.1	10	0.32	0.32	1	1	1.5	-0.5	1.5	-0.25	1.25	1.375	0	1	0	0	3	4	1	1	-1	5	1	1	0	2	1	0	0	1	1	1	1	0	68	65-69	0
2511	58.6	26.04	95	152	89	14.1	13	0.32	0.4	0.6	1	-1.5	-0.25	-1.25	-1.25	-1.625	-1.875	0	1	1	0	3	2	1	1	-1	5	2	1	1	4	1	0	0	1	-1	1	1	1	67	65-69	0
2512	54	26.04	75	136	61	10.1	10	0.2	0.2	1	1	2.25	-0.75	2	-1	1.875	1.5	0	1	1	0	2	2	1	2	-1	5	1	1	0	2	1	0	0	0	-1	1	1	1	66	65-69	0
2513	62	25.15	79	110	60	8.1	8	0.25	0.2	1	1	2	-1.25	1.75	1.5	1.375	2.5	0	0	0	1	2	2	-1	3	-1	5	1	1	0	1	0	0	0	0	4	1	1	1	65	65-69	0
2514	51	22.67	76	132	69	11.1	10	0.2	0.32	1	1	0.5	-0.25	0.75	-0.5	0.375	0.5	0	1	0	0	-1	2	1	3	-1	5	1	1	0	1	0	0	0	0	-1	1	1	1	65	65-69	0
2515	74.2	32.33	81	139	83	20.1	19	0.25	0.2	1	0.6	3.25	-1.75	3.75	-1.75	2.375	2.875	0	1	0	0	1	2	1	1	-1	5	3	2	0	2	1	0	0	1	-1	1	1	1	64	60-64	0
2516	69	27.64	92	131	73	13.1	17	0.2	0.2	1	1	0	-0.75	0.25	-0.5	-0.375	0	0	1	0	0	1	2	1	-1	-1	5	2	1	0	2	1	0	0	0	-1	1	1	1	64	60-64	0
2517	67.5	25.56	70	127	77	17.1	16	0.2	0.32	1	1	1.75	-0.75	2	-0.5	1.375	1.75	0	0	0	0	3	1	1	1	-1	5	1	2	0	1	0	1	0	1	-1	1	1	0	64	60-64	0
2518	76.5	30.26	64	156	85	15.1	14	0.16	0.25	1	1	0.75	-0.971	1	-0.5	0.75	0.75	0	1	0	0	1	-1	1	1	-1	5	3	1	0	1	0	0	0	0	-1	1	1	1	63	60-64	0
2519	84.4	33.18	93	137	75	14.1	15	0.32	0.25	1	1	0.75	-0.25	0.5	-0.5	0.625	0.25	0	1	1	0	1	2	1	1	-1	5	2	1	0	4	1	0	0	0	-1	1	1	1	63	60-64	0
2520	55	22.31	87	109	71	12.1	11	0.2	0.25	1	1	0.5	-0.25	-0.5	-1.25	0.375	-1.125	0	1	0	0	1	4	-1	2	-1	5	2	1	0	1	0	0	0	0	-1	1	1	1	61	60-64	0
2521	53.6	20.55	83	138	66	12.1	13	0.25	0.25	1	1	1.5	-0.25	1.5	-0.75	1.375	1.125	0	0	0	0	3	2	2	3	-1	5	3	1	0	3	1	0	0	0	-1	1	1	1	59	55-59	0
2522	51.8	23.02	82	157	87	15.1	15	0.2	0.25	1	1	2.25	-0.5	2	-0.5	2	1.75	0	1	0	0	3	4	-1	3	-1	5	2	1	0	2	1	0	0	1	1	1	1	1	58	55-59	1
2523	43	19.37	84	105	66	12.1	11	0.25	0.25	1	1	0.5	-0.5	0.5	-0.5	0.25	0.25	0	0	0	0	2	2	1	2	-1	5	2	1	0	3	1	0	0	0	-1	1	1	1	58	55-59	0
2524	66.2	23.46	79	114	82	9.1	9	0.32	0.4	0.6	1	-0.25	-1.25	0.5	-1.5	-0.875	-0.25	0	0	0	0	1	-1	1	3	-1	5	1	1	0	2	1	0	0	0	-1	1	1	1	59	55-59	0
2525	45.5	19.82	81	115	58	9.1	8	0.25	0.25	1	1	1.25	-0.971	1	-0.25	1.25	0.875	0	0	0	0	2	2	1	1	-1	1	2	1	0	2	1	0	0	0	1	1	1	1	57	55-59	0
2526	47	20.08	92	163	94	11.1	11	0.125	0.1	1	1	2.25	-0.25	1.75	-0.25	2.125	1.625	0	1	0	0	3	4	1	3	-1	5	2	1	0	4	1	0	0	0	-1	1	1	1	56	55-59	0
2527	46	21.29	88	105	64	13.1	12	0.25	0.25	1	1	-0.25	-1	-0.5	-0.75	-0.75	-0.875	0	0	0	0	1	2	1	1	-1	5	3	2	0	2	1	0	0	0	-1	1	1	1	56	55-59	0
2528	48.3	18.63	90	97	69	12.1	11	0.5	0.32	1.2	1.2	0.5	-0.971	1	-0.25	0.5	0.875	0	0	0	1	4	1	2	1	3	1	1	1	0	4	1	0	0	0	-1	1	1	1	55	55-59	0
2529	76.6	30.3	83	125	80	12.1	12	0.4	0.4	1	1	2.25	-2	-0.25	-0.25	1.25	-0.375	0	0	0	0	1	4	-1	1	-1	5	1	1	0	2	1	0	0	0	-1	1	1	1	54	50-54	0
2530	86.3	25.77	73	140	89	9.1	10	0.2	0.25	1	1	0.25	-0.25	0.25	-0.939	0.125	0.25	0	1	0	0	3	2	1	1	-1	5	1	1	0	1	0	0	0	0	-1	1	1	0	60	60-64	0
2531	54	22.48	91	151	88	10.1	13	0.25	0.25	1	1	2.25	-1	2.75	-0.75	1.75	2.375	0	1	0	0	3	1	1	3	-1	2	3	2	0	3	1	0	0	1	-1	1	1	1	65	65-69	0
2532	72.55	23.96	99	149	86	11.1	12	0.32	0.5	1	1	0.75	-1.75	1.25	-2.75	-0.125	-0.125	0	1	0	0	3	3	1	1	-1	2	2	2	0	3	1	0	0	1	-1	1	1	0	64	60-64	0
2533	65	28.51	76	124	81	17.1	16	0.25	0.4	0.6	1	-0.25	-1.25	-0.5	-0.75	-0.875	-0.875	0	0	0	0	2	2	1	3	-1	3	2	1	0	3	1	0	0	0	4	1	1	1	60	60-64	1
2534	57.6	24.45	84	137	85	15.1	16	0.4	0.4	0.8	0.8	1.5	-1.25	0.75	-1	0.875	0.25	0	0	0	0	2	2	1	1	-1	5	1	1	0	2	1	0	1	1	-1	1	1	1	62	60-64	1
2535	65	22.49	88	134	84	11.1	11	0.32	0.2	0.6	0.5	-3.5	-0.75	-5.75	-1.5	-3.875	-6.5	1	0	0	0	2	2	1	1	-1	5	1	1	0	1	0	0	0	0	4	1	1	0	75	75-79	0
2536	61	26.06	92	130	77	11.1	10	0.32	0.25	1	1	0.75	-0.5	0.75	-0.75	0.5	0.375	0	1	0	0	3	4	2	3	-1	5	1	1	0	4	1	0	0	1	-1	1	1	1	65	65-69	0
2537	54	22.19	84	163	66	13.1	13	0.32	0.25	0.6	1	3	-2.75	1	-0.75	1.625	0.625	0	1	1	0	3	3	1	1	-1	5	1	1	0	2	1	0	0	0	4	1	1	1	74	70-74	0
2538	50	19.65	89	108	77	14.1	14	0.25	0.25	1	1	0.75	-0.5	0.75	-0.25	0.5	0.625	0	0	0	0	1	2	1	1	-1	5	1	1	0	2	1	0	1	0	-1	1	1	0	58	55-59	0
2539	64	26.64	69	134	82	18.1	18	0.32	0.32	1	1	2	-1.75	1.75	-2	1.125	0.75	0	1	0	0	2	2	1	1	-1	5	3	1	1	4	1	0	0	0	-1	1	1	1	54	50-54	0
2540	42	17.71	73	143	73	12.1	11	0.25	0.25	1	1	-4	-0.75	-4.5	-1	-4.375	-5	0	1	0	0	3	1	1	3	-1	1	2	2	1	4	1	0	0	0	-1	1	1	1	56	55-59	0
2541	48	21.33	67	169	95	17.1	17	0	0	0.8	0.6	2.25	-0.5	2.5	-0.75	2	2.125	0	1	0	0	2	-1	1	2	-1	5	2	1	1	2	1	0	0	0	-1	1	1	1	60	60-64	1
2542	60	25.97	78	172	87	12.1	11	0.32	0.4	1	1	1.25	-1.25	0.642	-0.939	0.625	0.193	0	1	0	0	1	4	1	1	-1	5	2	1	0	4	1	0	0	0	-1	1	1	1	64	60-64	0
2543	88	27.16	95	126	75	11.1	11	0.8	0.8	1	1	-5.75	-0.25	-5.5	-0.25	-5.875	-5.625	0	0	0	0	4	1	1	1	-1	4	1	1	1	3	1	1	1	1	-1	1	1	0	51	50-54	0
2544	81	26.75	96	142	85	14.1	14	0.16	0.1	0.8	0.8	1.5	-0.25	2	-0.25	1.375	1.875	0	1	1	1	4	3	1	1	1	4	1	1	0	2	1	1	0	1	-1	1	1	0	64	60-64	0
2545	72	28.13	95	131	72	15.1	15	0.2	0.4	1	1	1.75	-2.25	1.75	-2	0.625	0.75	0	0	1	1	4	1	3	2	2	1	2	2	1	4	1	0	0	1	4	1	1	1	64	60-64	0
2546	60	22.86	66	117	59	11.1	10	0.25	0.25	1	1	0.75	-0.25	1	-0.5	0.625	0.75	0	0	0	0	4	1	1	3	-1	5	3	1	1	3	1	0	0	0	-1	1	1	0	56	55-59	0
2547	62	26.14	71	151	75	16.1	16	0.32	0.25	1	1	1.75	-0.75	1.25	-0.25	1.375	1.125	0	1	0	1	3	2	1	3	-1	1	-1	1	1	4	1	-1	1	1	-1	1	1	1	62	60-64	0
2548	55.55	22.54	54	106	60	12.1	10	0.25	0.4	1	1	1	-0.75	1.25	-0.75	0.625	0.875	0	0	0	0	3	4	1	1	1	5	1	1	1	3	1	1	-1	1	-1	1	1	1	57	55-59	1
2549	62.4	25.15	85	114	74	10.1	10	0.25	0.125	1	1	0.75	-0.75	1.25	-0.75	0.375	0.875	0	0	0	0	3	3	3	3	-1	5	2	2	0	3	1	0	0	0	-1	1	1	1	60	60-64	0
2550	62	23.05	91	121	73	10.1	11	0.4	0.32	1	1	-0.25	-0.75	0	-0.75	-0.625	-0.375	0	0	0	0	4	3	1	1	1	5	1	1	0	4	1	1	0	1	-1	1	1	0	64	60-64	0
2551	63.15	27.7	65	150	67	10.1	11	0.2	0.16	0.6	0.8	2.25	-1.25	2.5	-0.5	1.625	2.25	0	1	0	0	3	4	1	2	1	4	1	1	0	4	1	0	0	0	-1	1	1	1	68	65-69	0
2552	65.3	26.83	85	129	78	15.1	15	0.25	0.25	1	1	1	-0.25	1	-0.25	0.875	0.875	0	0	0	0	1	4	1	1	1	5	1	1	0	2	1	0	0	0	-1	1	1	1	54	50-54	0
2553	77	26.18	70	142	77	13.1	12	0.32	0.25	1	0.8	-0.25	-1.25	1.25	-0.75	-0.875	0.875	0	1	0	0	3	2	1	1	1	5	1	1	0	2	1	0	1	1	-1	1	1	0	67	65-69	0
2554	50.1	21.97	109	160	98	12.1	13	0.25	0.2	1	1	2.75	-0.75	2.25	-0.75	2.375	1.875	0	1	0	0	2	4	1	1	1	4	1	1	0	3	1	0	0	0	-1	1	1	1	57	55-59	0
2555	78	25.47	85	123	58	11.1	11	0	0.16	0.06	0.15	0.525	-0.971	0.642	-0.939	0.063	0.193	-1	0	0	0	3	1	-1	1	1	5	2	2	0	4	1	0	0	0	-1	1	1	0	86	80+	0
2556	41	18.72	85	106	62	12.1	14	0.2	0.2	0.1	0.4	-0.5	-1.5	-1.5	-0.75	-1.25	-1.875	0	0	0	0	3	3	1	1	-1	1	1	1	0	1	0	1	0	0	-1	1	1	0	80	80+	1
2557	59	25.88	83	177	90	15.1	15	0.2	0.125	0.5	0.5	2.25	-1.75	3	-2.25	1.375	1.875	0	1	0	0	1	4	2	1	-1	5	3	1	0	1	0	0	0	0	-1	1	1	0	78	75-79	1
2558	73	23.3	83	176	84	9.1	10	0.16	0.16	0.6	0.6	1.25	-0.75	1	-1	0.875	0.5	0	1	0	0	3	4	1	1	1	4	2	1	0	2	1	0	0	-1	-1	1	1	0	78	75-79	1
2559	74.8	29.77	67	140	71	13.1	14	0.2	0.2	0.6	0.6	2.5	-1.25	2.25	-0.5	1.875	2	0	1	1	0	2	2	1	1	-1	5	2	1	1	1	0	1	0	1	-1	1	1	0	76	75-79	0
2560	78	26.37	74	134	73	15.1	16	0.4	0.32	0.6	1	-1.25	-1	-1	-1	-1.75	-1.5	0	1	0	0	3	4	1	1	1	5	2	1	1	1	0	1	-1	0	-1	1	1	0	76	75-79	0
2561	37.4	18.04	83	127	73	11.1	13.878	0.25	0	0.5	0	-0.25	-0.25	-0.25	-0.25	-0.375	-0.375	0	0	0	0	1	-1	1	1	-1	5	2	1	0	1	0	0	0	0	-1	1	1	1	75	75-79	0
2562	63.15	28.07	67	125	71	10.1	10	0.63	0.32	0.4	1	-0.5	-2.5	0	-0.939	-1.75	0	0	1	0	1	2	3	1	-1	1	5	2	1	0	2	1	0	-1	0	-1	1	1	1	75	75-79	0
2563	56.2	25.66	85	141	86	10.1	9	0.125	0.16	1	0.6	1.5	-1	1	-1	1	0.5	0	1	0	0	1	3	1	1	1	5	1	1	0	1	0	0	-1	0	-1	1	1	1	75	75-79	0
2564	71.5	28.28	58	124	69	10.1	10	0.1	0.16	0.25	0.4	0.525	-0.971	1.75	-1	0.063	1.25	0	0	0	0	1	3	1	3	1	5	1	1	0	1	0	0	0	0	-1	1	1	0	70	70-74	0
2565	70.2	25.79	85	130	76	8.1	9	0.32	0.32	1	1	1.75	-0.25	2	-1.25	1.625	1.375	0	1	0	0	3	-1	1	1	1	5	1	1	1	2	1	1	0	0	-1	1	1	0	70	70-74	0
2566	66.6	28.45	85	136	72	8.1	9	0.32	0.2	0.4	0.4	-3.75	-2.75	-1.5	-3	-5.125	-3	0	1	1	0	2	2	1	1	-1	5	2	3	0	1	0	0	0	1	-1	1	1	1	70	70-74	0
2567	68	23.81	81	131	80	16.1	17	0.32	0.25	1	1	-0.25	-1.75	1.25	-1.25	-1.125	0.625	0	0	1	0	4	3	2	2	3	5	1	1	0	1	0	-1	-1	-1	-1	1	1	0	69	65-69	0
2568	74	27.51	90	167	93	17.1	17	0.32	0.32	1	1	1.5	-0.25	2	-0.5	1.375	1.75	0	1	0	0	2	-1	1	1	-1	5	1	1	0	2	1	1	0	0	3	1	1	0	69	65-69	0
2569	52.5	22.14	83	108	72	13.1	14	0.2	0.125	1	1	0.5	-0.25	0	-0.939	0.375	0	0	0	0	1	1	3	1	1	1	5	2	2	0	1	0	0	-1	0	-1	1	1	1	68	65-69	0
2570	69.8	30.61	85	155	76	8.1	9	0.25	0.25	1	1	2.25	-1.5	3	-1.75	1.5	2.125	0	1	0	1	3	3	1	3	1	5	2	2	0	2	1	0	0	0	-1	1	1	1	67	65-69	0
2571	49	20.66	58	115	49	15.1	17	0.16	0.25	1	1	2	-0.75	1	-0.5	1.625	0.75	0	0	1	0	2	4	1	1	1	5	2	2	0	1	0	-1	-1	-1	-1	1	1	1	67	65-69	0
2572	60.7	23.13	71	126	80	12.1	13	0.125	0.32	0.1	0.5	0.525	-0.971	0.642	-0.939	0.063	0.193	-1	0	0	0	1	2	1	1	-1	5	2	1	0	1	0	1	0	0	-1	1	1	0	67	65-69	0
2573	46.3	19.15	104	93	59	7.1	7	0.16	0.16	1	1	3	-0.971	3.25	-1	3	2.75	0	0	1	0	2	2	1	3	-1	5	1	1	0	3	1	0	0	0	2	1	1	0	67	65-69	0
2574	57	23.27	88	177	71	22.1	19	0.5	0.25	1	1	0.5	-0.25	1.25	-0.25	0.375	1.125	0	1	0	0	1	3	1	1	1	5	1	1	1	2	1	0	0	0	-1	1	1	1	67	65-69	0
2575	69	25.34	73	136	85	10.1	10	0.16	0.4	0.3	1	-6	-1.75	-0.5	-0.75	-6.875	-0.875	1	1	0	0	2	3	1	-1	1	5	1	1	0	2	1	0	0	1	-1	1	1	0	66	65-69	0
2576	48	24.14	83	159	65	16.1	16	0.125	0.125	0.2	0.2	2	-0.75	2.5	-1.25	1.625	1.875	0	1	1	0	1	2	1	1	-1	5	2	1	0	1	0	0	0	1	-1	1	1	1	65	65-69	0
2577	76	31.23	75	148	86	18.1	15	0.2	0.16	1	1	1.75	-1	2.25	-1.25	1.25	1.625	0	1	0	0	3	1	1	1	1	5	2	2	1	3	1	0	1	1	-1	1	1	1	62	60-64	0
2578	65	27.77	73	118	75	13.1	13	0.2	0.2	1	1	1.5	-0.25	1.25	-0.25	1.375	1.125	0	0	0	0	1	4	1	1	1	5	1	1	1	2	1	0	0	1	-1	1	1	1	61	60-64	0
2579	70	28.4	74	131	76	11.1	10	0	0.16	0.2	0.1	-21.5	-5.5	-0.25	-1.5	-24.25	-1	1	0	0	0	1	4	1	3	-1	5	1	1	0	1	0	0	0	0	-1	1	1	1	60	60-64	0
2580	57.65	26.5	74	135	74	11.1	11	0.25	0.4	1	1	2.75	-0.5	2	-0.25	2.5	1.875	0	1	0	0	2	4	-1	1	1	5	1	1	0	2	1	0	0	0	4	1	1	1	58	55-59	0
2581	56	23.92	98	128	70	15.1	12	0.125	0.125	1	1	4.25	-1	4.25	-1.25	3.75	3.625	0	1	0	0	2	4	1	3	1	5	1	1	0	1	0	0	-1	-1	4	1	1	1	55	55-59	0
2582	78	27.97	89	136	83	14.1	15	0.32	0.2	1	1	1.75	-1.25	1.25	-1	1.125	0.75	0	0	0	0	2	4	1	-1	1	5	2	1	0	3	1	1	-1	-1	-1	1	1	0	54	50-54	0
2583	62	25.15	89	112	68	15.1	13	0.2	0.25	0.8	0.8	-0.75	-0.75	1.25	-0.75	-1.125	0.875	0	0	0	0	2	4	1	1	1	5	1	1	0	2	1	0	0	-1	-1	1	1	1	54	50-54	0
2584	70	25.1	76	130	81	15.1	16	0.32	0.32	1	1	0.5	-1.25	0.75	-1.75	-0.125	-0.125	0	0	0	0	2	2	-1	1	-1	5	1	1	0	3	1	0	0	0	4	1	1	1	53	50-54	0
2585	69.85	27.63	90	119	77	14.1	13	0.5	0.5	1	1	0.75	-1.25	0.75	-1.75	0.125	-0.125	0	0	0	0	3	2	-1	3	-1	5	2	1	0	4	1	0	1	1	-1	1	1	0	52	50-54	0
2586	64	26.64	80	148	77	13.1	12	0.2	0.25	1	1	2.25	-0.5	2.75	-0.5	2	2.5	0	1	1	0	2	4	1	1	1	5	2	2	0	2	1	0	0	0	-1	1	1	1	65	65-69	0
2587	64.15	26.7	89	138	81	15.1	16	0.5	0.4	1	1	-1	-0.5	-0.5	-0.75	-1.25	-0.875	0	0	1	0	3	-1	1	1	-1	5	1	1	0	3	1	0	0	0	-1	1	1	1	55	55-59	0
2588	65.7	24.88	89	126	72	18.1	20	0.25	0.25	1	1	0.75	-0.75	0.75	-0.75	0.375	0.375	0	1	0	0	3	4	3	1	1	5	2	1	0	2	1	1	1	0	-1	1	1	0	67	65-69	0
2589	46.6	19.91	80	142	70	10.1	11	0.16	0.16	1	1	0.75	-0.5	0.75	-0.5	0.5	0.5	0	1	0	0	2	-1	1	3	-1	5	2	1	0	1	0	0	0	0	-1	1	1	1	61	60-64	0
2590	62.15	25.87	79	154	78	17.1	17	0.2	0.25	1	1	0.75	-0.5	1.5	-1	0.5	1	0	1	1	1	1	4	1	2	1	5	1	1	0	2	1	0	0	0	-1	1	1	1	56	55-59	0
2591	82	27.72	67	124	71	14.1	13	0.32	0.32	1	1	1	-0.25	0.25	-0.939	0.875	0.25	0	0	0	0	3	-1	1	1	1	4	1	1	1	4	1	0	0	0	3	1	1	0	61	60-64	0
2592	59	25.2	87	133	89	12.1	14	0.25	0.1	1	1	0.75	-0.25	2	-0.75	0.625	1.625	0	0	0	1	2	4	1	1	1	5	2	2	0	1	0	-1	-1	-1	-1	1	1	1	68	65-69	0
2593	52	21.37	64	120	70	13.1	12	0.32	0.32	1	1	1.5	-0.75	1.75	-1	1.125	1.25	0	0	1	0	2	4	-1	-1	-1	-1	-1	-1	-1	-1	-1	-1	-1	-1	-1	1	1	1	59	55-59	0
2594	56	23.77	75	139	90	12.1	12	0.5	0.4	1	1	-0.25	-0.971	-0.25	-0.939	-0.25	-0.25	0	1	0	1	3	4	2	2	1	5	2	2	1	4	1	0	-1	1	3	1	1	1	52	50-54	0
2595	64.8	25.31	95	124	78	13.1	12	0.8	0.8	1	1	-1	-0.25	-0.75	-0.5	-1.125	-1	0	0	0	0	3	-1	1	1	-1	4	2	1	0	3	1	0	0	1	-1	1	1	1	57	55-59	0
2597	69	27.29	96	135	80	14.1	14	0	0	0.8	0.8	2.5	-1	2.5	-0.75	2	2.125	0	1	0	1	2	3	1	1	-1	5	2	2	0	1	0	0	0	0	2	1	1	1	67	65-69	0
2598	84.7	28.63	100	149	86	11.1	10	0.2	0.125	0.3	0.4	-8	-2	-8.25	-2.5	-9	-9.5	1	1	0	0	3	3	1	1	-1	5	3	1	0	3	1	0	0	0	-1	1	1	0	74	70-74	0
2599	58	23.23	82	126	57	16.1	14	0.16	0.16	1	1	2.75	-0.5	2.5	-0.939	2.5	2.5	0	1	0	0	1	2	2	3	-1	1	1	1	0	1	0	0	0	0	-1	1	1	1	73	70-74	0
2600	72	28.84	78	129	74	11.1	10	0.2	0.125	1	1	1.5	0.5	1	-0.25	1.75	0.875	0	0	0	0	3	3	1	1	-1	5	2	1	0	2	1	0	0	0	-1	1	1	1	54	50-54	0
2601	58	21.56	82	113	65	11.1	10	0.2	0.2	1	1	1.25	-1.25	1.25	-1	0.625	0.75	0	0	0	0	2	2	1	1	-1	5	2	1	0	1	0	1	0	0	4	1	1	0	66	65-69	1
2602	67	27.18	83	134	69	9.1	10	0.2	0.25	0.6	1	2.25	-0.5	2.5	-1.25	2	1.875	0	0	1	0	1	4	1	2	1	5	1	1	1	2	1	0	0	0	-1	1	1	1	70	70-74	0
2603	49	23.63	74	111	55	7.1	8	0.25	0.125	0.25	0.04	-1.75	-1.5	2	-5	-2.5	-0.5	0	1	0	0	1	4	1	1	-1	5	1	1	0	1	0	0	0	0	-1	1	1	1	83	80+	0
2604	60	26.31	72	165	76	12.1	14	0.25	0.32	0.6	1	-2.25	-0.5	1.75	-0.5	-2.5	1.5	0	1	0	0	3	1	1	1	-1	5	2	1	0	2	1	0	0	0	-1	1	1	1	83	80+	0
2605	58	25.78	81	183	67	9.1	10	0.125	0	0.15	0.3	3.5	-1.5	3.25	-1.5	2.75	2.5	0	1	0	0	1	2	-1	1	-1	5	2	1	0	1	0	0	0	0	2	1	1	1	82	80+	0
2606	63	25.56	63	133	59	16.1	16	0.2	0.16	0.8	0.6	1.75	-0.25	2.5	-1.5	1.625	1.75	0	0	1	0	3	4	1	3	1	5	2	1	0	2	1	0	0	0	-1	1	1	0	77	75-79	0
2607	57	23.73	76	123	75	10.1	10	0.125	0.125	0.6	0.6	3.5	-1.25	2.75	-0.5	2.875	2.5	0	0	0	0	2	2	1	3	-1	5	1	1	0	2	1	0	0	0	-1	1	1	1	74	70-74	0
2608	72	25.82	56	141	71	9.1	8	0.16	0.16	1	1	1.25	-0.5	1.5	-1.25	1	0.875	0	1	0	0	2	2	1	2	-1	4	1	1	0	1	0	1	-1	0	-1	1	1	0	72	70-74	0
2609	63	25.89	73	168	80	13.1	12	0.125	0.16	0.6	1	3	-0.5	2	-0.75	2.75	1.625	0	1	0	0	1	2	1	2	-1	5	2	1	0	1	0	0	0	0	-1	1	1	1	71	70-74	0
2610	69	27.64	77	140	72	15.1	13.878	0.25	0.16	0.6	0.6	2.25	-0.75	2	-1	1.875	1.5	0	1	1	0	2	4	1	1	1	5	1	1	1	2	1	0	0	0	5	1	1	1	71	70-74	0
2611	52	23.11	77	129	61	15.1	18	0.2	0.4	0.8	0.8	2.5	-1	2.25	-1.25	2	1.625	0	0	0	0	1	4	1	1	-1	5	1	1	0	1	0	0	0	0	4	1	1	1	70	70-74	0
2612	56	23.31	83	145	70	10.1	10	0.125	0.125	0.6	0.6	2	-1.5	2	-1.75	1.25	1.125	0	1	0	0	2	4	-1	1	1	5	2	1	0	1	0	0	0	0	2	1	1	1	69	65-69	0
2613	66	27.83	97	169	95	18.1	18	0.16	0.125	0.6	1	0.5	-0.25	0.5	-0.5	0.375	0.25	0	1	1	0	1	2	1	3	-1	5	2	1	0	1	0	0	0	0	-1	1	1	1	69	65-69	0
2614	66.2	27.2	69	122	64	9.1	8	0.125	0.125	1	1	5.5	-4.5	1.75	-0.75	3.25	1.375	0	1	0	0	1	2	2	3	-1	5	2	1	0	1	0	0	0	0	-1	1	1	1	69	65-69	0
2615	65	27.41	91	97	61	14.1	14	0.25	0.32	1	1	2	-1	1.5	-1	1.5	1	0	0	0	0	1	2	1	2	-1	5	2	1	0	1	0	0	0	0	-1	1	1	1	69	65-69	1
2616	45	18.26	77	125	50	16.1	15	0.125	0.25	1	1	0.25	-1.5	0.25	-1	-0.5	-0.25	0	0	1	0	2	4	1	3	-1	5	2	1	0	1	0	0	0	0	4	1	1	1	68	65-69	1
2617	83.2	28.79	94	156	95	9.1	9	0.25	0.25	1	1	1.25	-0.25	1.5	-0.5	1.125	1.25	0	1	1	0	2	2	1	3	-1	5	1	1	0	1	0	0	0	1	-1	1	1	0	70	70-74	0
2618	55	22.89	60	109	60	8.1	8	0.16	0.16	1	1	0.25	-1	2	-0.5	-0.25	1.75	0	0	0	0	2	4	1	1	1	4	1	1	0	1	0	0	0	0	6	1	1	1	66	65-69	0
2619	73	26.49	72	125	73	9.1	9	0.32	0	0.15	0.1	0.525	-0.971	0.642	-0.939	0.063	0.193	-1	1	1	0	3	4	-1	1	-1	5	1	1	0	2	1	0	0	0	-1	1	1	1	65	65-69	0
2620	58	24.14	72	93	52	13.1	12	0	0	0.2	0.15	2	-1	2.25	-1.75	1.5	1.375	0	0	0	0	1	4	1	3	-1	5	1	1	0	2	1	0	0	0	-1	1	1	1	65	65-69	0
2621	60.6	26.58	61	128	68	11.1	11	0.16	0.2	1	1	1.75	-1.25	1.75	-0.75	1.125	1.375	0	1	0	0	1	2	1	3	-1	5	2	2	0	1	0	0	0	0	-1	1	1	1	64	60-64	0
2622	59	24.56	74	138	68	10.1	11	0.125	0.2	0.6	0.6	0.5	-2	-0.5	-1.5	-0.5	-1.25	0	1	0	0	1	2	1	1	-1	5	2	2	0	1	0	0	0	1	-1	1	1	1	64	60-64	0
2623	63	22.59	80	154	87	12.1	12	0.25	0.125	1	1	2	-1	2	-0.75	1.5	1.625	0	1	0	0	1	2	-1	2	-1	5	2	1	0	2	1	0	0	0	-1	1	1	1	64	60-64	0
2624	71.7	31.03	78	122	74	15.1	14	0.4	0.32	0.6	0.6	2.5	-3.75	-0.5	-1.5	0.625	-1.25	0	1	0	0	2	4	2	1	-1	5	2	1	0	1	0	0	0	0	-1	1	1	1	62	60-64	0
2625	62	22.77	71	135	84	13.1	12	0	0.1	0	0.3	-13.5	-1.25	-14.25	-2.5	-14.125	-15.5	1	0	1	0	3	4	1	3	1	4	1	1	0	1	0	0	0	0	-1	1	1	0	63	60-64	1
2626	56	23.31	80	176	99	12.1	11	0.32	0.25	1	1	1.25	-0.971	2.25	-0.5	1.25	2	0	1	0	0	2	4	1	1	1	5	1	1	1	3	1	0	0	0	-1	1	1	0	66	65-69	0
2627	69	22.28	81	150	97	16.1	15	0.25	0.4	1	1	0.25	-1	0	-1	-0.25	-0.5	0	1	1	0	1	4	4	3	1	5	1	1	0	2	1	1	0	0	-1	1	1	0	63	60-64	0
2628	65	27.06	79	136	81	19.1	18	0.32	0.25	1	1	2.25	-0.971	2.25	-0.25	2.25	2.125	0	0	0	0	1	4	1	1	1	5	2	1	0	2	1	0	0	0	-1	1	1	1	56	55-59	0
2629	65	27.06	74	127	68	10.1	11	0.2	0.2	1	1	2	-1	2	-0.75	1.5	1.625	0	1	0	0	2	1	3	1	-1	5	1	1	0	1	0	0	0	0	-1	1	1	1	56	55-59	0
2630	50	20.28	94	105	59	8.1	9	0.125	0.25	1	1	2	-0.5	1	-0.25	1.75	0.875	0	0	0	0	1	2	-1	3	-1	4	1	1	0	1	0	0	0	0	-1	1	1	1	55	55-59	0
2631	71	29.55	67	140	71	12.1	11	0.25	0.25	1	1	0.5	-0.5	0.5	-0.75	0.25	0.125	0	1	0	0	3	3	1	1	-1	5	1	1	0	4	1	0	0	1	-1	1	1	1	53	50-54	0
2632	79	26.09	74	123	81	15.1	18	0.5	0.5	1	1	0.5	-2	-0.5	-1.5	-0.5	-1.25	0	0	0	0	3	1	1	1	-1	4	1	1	1	2	1	1	0	1	3	1	1	0	54	50-54	0
2633	57.5	24.89	84	122	78	13.1	12	0.25	0.25	1	1	0.25	-0.75	0	-0.25	-0.125	-0.125	0	0	0	0	3	4	1	2	-1	5	1	1	1	3	1	0	0	0	4	1	1	1	53	50-54	0
2634	49	20.93	73	117	47	13.1	10	0.25	0.25	0.6	1	1.25	-0.971	1.25	-0.25	1.25	1.125	0	0	0	0	1	2	2	2	-1	5	2	2	0	1	0	0	0	1	-1	1	1	1	68	65-69	0
2635	58	21.56	83	155	58	14.1	14	0.4	0.4	1	1	-1.5	-5.25	-0.75	-4.25	-4.125	-2.875	0	1	0	0	2	2	1	3	-1	5	1	1	0	3	1	0	0	1	4	1	1	1	53	50-54	0
2636	56	23.31	81	124	72	13.1	15	0.25	0.25	1	1	0.5	-1	0.25	-0.939	0	0.25	0	0	0	0	3	4	-1	2	1	5	1	1	0	1	0	0	0	0	-1	1	1	1	52	50-54	0
2637	67.8	27.86	97	139	79	13.1	13	0.4	0.4	1	1	-0.75	-0.25	0	-0.5	-0.875	-0.25	0	1	0	1	3	4	3	1	-1	5	2	1	0	4	1	0	0	0	4	1	1	1	52	50-54	0
2638	72	26.45	89	121	71	14.1	13	0.5	0.4	1	1	-1	-0.25	0	-0.25	-1.125	-0.125	0	0	0	0	4	1	1	1	-1	4	2	1	1	3	1	0	0	1	-1	1	1	0	51	50-54	0
2639	79.2	27.4	74	122	60	12.1	12	0.25	0.2	1	1	-0.5	-2	0	-1.25	-1.5	-0.625	0	0	1	0	3	1	1	1	1	5	2	2	1	3	1	1	0	0	-1	1	1	0	64	60-64	0
2640	51.8	21.7	67	112	53	13.1	11	0.32	0.5	1	1	0.75	-0.25	0.75	-1.25	0.625	0.125	0	0	0	0	3	1	2	3	1	5	1	1	0	2	1	0	0	0	-1	1	1	1	57	55-59	0
2641	67	27.89	65	141	84	18.1	17	0.25	0.32	1	1	0.75	-0.25	0.5	-0.5	0.625	0.25	0	1	1	0	1	2	1	3	-1	5	2	1	0	2	1	0	1	1	-1	1	1	1	59	55-59	0
2642	63	22.59	71	174	74	13.1	13	0.2	0.32	1	1	1.25	-0.75	1	-0.5	0.875	0.75	0	1	0	0	3	3	1	3	-1	1	2	2	0	2	1	0	0	0	-1	1	1	1	61	60-64	1
2643	74	24.44	84	121	63	8.1	10	0.25	0.32	1	1	0.5	-0.971	0.5	-0.5	0.5	0.25	0	0	0	0	4	1	1	1	1	5	2	1	1	1	0	0	0	-1	2	1	1	0	63	60-64	0
2644	53.6	22.02	85	162	86	16.1	16	0.25	0.25	1	1	2	-0.5	2	-1	1.75	1.5	0	1	0	0	1	4	-1	1	1	5	1	1	0	2	1	0	0	0	7	1	1	1	60	60-64	0
2645	52.3	21.22	90	116	66	14.1	15	0.25	0.25	1	1	0	-0.5	0.25	-0.5	-0.25	0	0	0	1	0	1	4	1	3	1	5	1	2	0	4	1	0	0	1	4	1	1	1	53	50-54	0
2646	85.6	29.62	73	131	74	16.1	17	0.8	0.8	1	1	-2.5	-0.25	-1.25	-0.5	-2.625	-1.5	0	1	1	1	4	1	2	2	-1	3	2	2	0	4	1	-1	1	1	-1	1	1	0	52	50-54	0
2647	50	22.83	92	155	72	16.1	16	0.4	0.2	0.4	0.15	2.5	-1.75	0.642	-0.939	1.625	0.193	0	1	1	0	1	4	-1	1	-1	5	1	1	0	1	0	0	0	0	4	1	1	1	91	80+	0
2648	52.7	23.74	87	111	68	18.1	14	0.4	0.25	1	1	1.5	-0.75	1.25	-0.75	1.125	0.875	0	0	0	0	2	4	1	1	1	5	1	1	0	2	1	0	0	0	2	1	1	1	59	55-59	0
2650	59.5	24.45	100	140	85	13.1	14	0.4	0.4	0.6	1	2.5	-2.75	2	-2	1.125	1	0	1	0	0	4	1	1	3	-1	5	1	1	0	1	0	0	0	1	2	1	1	0	82	80+	0
2651	53	18.78	77	133	74	10.1	10	0	0	0.5	0.6	-8.25	-0.5	-9.25	-1	-8.5	-9.75	1	1	0	0	4	3	1	1	-1	5	1	1	0	3	1	0	0	0	-1	1	1	0	79	75-79	0
2652	70.3	23.49	65	116	66	13.1	13	0.32	0.4	1	1	1.25	-1.75	1	-1.5	0.375	0.25	0	0	0	0	3	4	2	1	1	5	1	1	1	3	1	0	0	1	-1	1	1	0	76	75-79	0
2653	56	27.77	73	137	74	14.1	17	0.125	0.25	0.25	1	-3.25	-1.25	1.75	-1.25	-3.875	1.125	0	1	0	0	3	4	1	2	-1	5	2	2	0	1	0	0	0	1	-1	1	1	1	74	70-74	0
2654	69.6	25.56	89	148	61	15.1	16	0.16	0.2	1	1	2.5	-1.75	2.5	-2	1.625	1.5	0	1	0	0	2	4	1	-1	1	5	1	1	0	1	0	0	0	0	-1	1	1	0	72	70-74	0
2655	45.8	17.45	70	143	71	13.1	13	0.25	0.2	0.6	0.6	-3	-1.25	-4	-0.5	-3.625	-4.25	0	1	0	0	2	2	1	1	-1	-1	2	1	1	3	1	0	0	1	-1	1	1	1	72	70-74	0
2656	58	24.14	69	176	80	14.1	14	0.125	0.16	0.6	0.6	2	-0.25	2.25	0.75	1.875	2.625	0	1	0	0	1	2	-1	1	-1	5	1	1	0	1	0	0	0	0	-1	1	1	1	71	70-74	0
2657	52	23.42	78	117	63	14.1	14	0.32	0.25	0.8	0.8	0.75	-0.5	1.25	-0.25	0.5	1.125	0	0	0	0	3	4	-1	3	1	5	2	1	1	3	1	0	0	0	4	1	1	1	70	70-74	0
2658	58	25.78	72	172	77	11.1	10	0.2	0.125	0.4	0.5	5.5	-5.5	0.642	-0.939	2.75	0.193	0	1	1	0	1	4	1	1	-1	5	2	1	0	2	1	0	0	0	4	1	1	1	70	70-74	1
2659	73.5	30.99	82	140	73	17.1	17	0.125	0.16	0.5	0.5	2	-1.25	1.25	-1	1.375	0.75	0	1	0	0	2	4	1	2	1	-1	3	3	0	1	0	0	0	0	-1	1	1	1	68	65-69	0
2660	57.3	24.48	103	132	91	15.1	16	0.25	0.2	1	1	2.25	-0.5	3	-0.5	2	2.75	0	1	0	0	1	4	1	1	-1	5	2	2	0	1	0	0	0	0	-1	1	1	1	70	70-74	0
2661	83	28.72	70	157	99	12.1	14	0.25	0.2	1	1	2.75	-1	2.75	-1	2.25	2.25	0	1	0	0	3	4	1	1	-1	4	1	1	1	2	1	0	0	0	-1	1	1	0	67	65-69	1
2662	67	25.22	77	128	80	17.1	17	0.1	0.125	0.15	0.6	5.75	-3.5	1.25	-0.25	4	1.125	0	0	0	0	1	4	2	1	-1	5	2	1	0	1	0	0	0	0	-1	1	1	1	67	65-69	0
2663	76	26.3	65	120	66	13.1	14	0.2	0.2	0.5	1	8	-9	2.25	-0.5	3.5	2	0	0	0	0	2	2	-1	1	-1	5	2	1	0	1	0	1	0	0	4	1	1	0	65	65-69	0
2664	49	18.44	75	102	62	14.1	14	0.25	0.25	1	0.6	1.25	-2	1.75	-1.25	0.25	1.125	0	0	0	0	-1	-1	-1	-1	-1	-1	-1	-1	-1	-1	-1	-1	-1	-1	-1	1	1	0	64	60-64	0
2665	79.5	28.51	84	107	68	16.1	14	0.25	0.32	1	1	1.75	-1	1.5	-1	1.25	1	0	1	0	0	2	4	1	1	1	4	1	1	0	2	1	0	0	0	-1	1	1	0	64	60-64	0
2666	66	26.78	76	121	72	13.1	11	0.4	0.2	0.6	0.4	-3.5	-1.75	-3.5	-1.75	-4.375	-4.375	0	1	0	0	2	4	2	2	-1	5	3	1	0	2	1	0	0	0	-1	1	1	1	64	60-64	0
2667	59	21.67	96	132	74	9.1	9	0.16	0.4	0.25	1	0.5	-1.25	-0.25	-0.5	-0.125	-0.5	0	0	0	0	2	2	1	1	-1	5	3	2	0	1	0	1	0	1	-1	1	1	0	64	60-64	0
2668	50	21.36	75	129	76	16.1	18	0.1	0.2	0.6	0.5	1.75	-1.25	-0.75	-1.75	1.125	-1.625	0	0	0	0	2	4	1	1	-1	5	2	1	0	1	0	0	0	0	-1	1	1	0	64	60-64	0
2669	50	22.52	82	179	84	13.1	11	0.16	0.2	1	1	1.25	-0.5	1	-1.25	1	0.375	0	1	0	0	1	4	-1	1	-1	5	2	1	0	1	0	0	0	0	-1	1	1	1	63	60-64	0
2670	72	28.84	57	114	58	15.1	16	0.25	0.25	0.8	0.8	1.75	-0.75	1.25	-0.5	1.375	1	0	0	1	0	3	-1	1	1	1	5	1	1	0	2	1	0	0	0	-1	1	1	0	61	60-64	0
2671	57.8	23.75	75	171	97	15.1	14	0.32	0.4	0.3	0.25	0.525	-0.971	0.642	-0.939	0.063	0.193	-1	1	1	0	2	4	1	2	3	-1	2	1	-1	-1	-1	-1	-1	-1	-1	1	1	1	61	60-64	0
2672	61.8	27.47	74	139	82	20.1	18	0.2	0.25	1	1	1	-0.5	1	-0.75	0.75	0.625	0	0	0	1	1	2	-1	1	-1	5	1	1	0	1	0	0	0	0	3	1	1	1	61	60-64	0
2673	69.4	28.16	88	118	65	14.1	13	0.2	0.2	1	0.6	0.25	-0.75	-0.25	-0.2	-0.125	-0.35	0	0	0	0	3	4	-1	1	-1	5	1	1	1	2	1	0	0	1	4	1	1	1	60	60-64	0
2674	71.5	24.74	71	119	65	14.1	15	0.32	0.32	1	1	0.5	-0.75	1	-1.5	0.125	0.25	0	0	0	0	1	4	1	1	1	5	1	1	0	1	0	1	1	1	-1	1	1	0	59	55-59	0
2675	62	23.05	79	144	87	13.1	11	0.25	0.32	1	1	-0.5	-0.25	-0.25	-0.25	-0.625	-0.375	0	1	0	0	3	2	-1	1	-1	5	2	1	0	2	1	0	0	0	4	1	1	1	56	55-59	0
2676	60.2	24.74	85	109	76	17.1	20	0.25	0.32	1	1	-0.25	-0.25	-0.5	-1.25	-0.375	-1.125	0	0	1	0	1	2	1	1	-1	5	1	1	0	2	1	0	0	0	-1	1	1	1	55	55-59	0
2677	53.8	24.56	92	113	58	15.1	18	0.25	0.25	1	1	1.25	-0.971	2.25	-0.25	1.25	2.125	0	0	0	0	1	4	-1	1	-1	5	2	2	0	2	1	0	0	0	4	1	1	1	54	50-54	0
2678	55	23.19	91	145	79	15.1	14	0.125	0.125	1	1	2.25	-0.25	2.25	-0.5	2.125	2	0	1	1	0	1	4	-1	1	-1	5	1	2	0	1	0	0	0	0	-1	1	1	1	53	50-54	1
2679	72.8	24.9	75	137	81	15.1	16	0.5	0.32	1	1	0.5	-0.75	0.75	-1.5	0.125	0	0	0	0	0	3	1	2	1	-1	1	1	1	0	3	1	0	1	-1	4	1	1	0	52	50-54	0
2680	48.5	20.72	91	192	89	19.1	14	0.1	0.25	0.4	1	-1.25	-0.75	-0.25	-1	-1.625	-0.75	0	1	1	0	4	1	1	3	-1	4	2	-1	0	2	1	0	0	0	-1	1	1	1	81	80+	0
2681	71	25.77	92	130	83	20.1	18	0.25	0.25	1	1	0.75	-1	0.5	-0.5	0.25	0.25	0	1	0	0	3	1	1	1	-1	4	2	1	1	3	1	1	1	1	2	1	1	0	63	60-64	0
2682	67.9	23.77	84	126	73	9.1	10	0.2	0.25	1	1	0.5	-0.75	0.75	-1	0.125	0.25	0	0	0	0	4	3	2	2	-1	4	1	1	0	3	1	0	0	1	-1	1	1	0	61	60-64	0
2683	61.7	20.62	73	137	75	13.1	14	0.16	0.16	0.4	0.5	1.75	-1.75	0.25	-2.5	0.875	-1	0	0	0	0	-1	3	1	1	-1	5	1	1	0	1	0	1	1	1	-1	1	1	0	70	70-74	0
2684	57	24.67	76	120	75	11.1	12	0.16	0.2	1	1	0.5	-0.5	0.75	-0.5	0.25	0.5	0	0	0	0	2	4	1	3	-1	5	1	1	0	3	1	0	1	1	-1	0	1	1	50	50-54	0
2685	38.8	18.2	96	166	84	11.1	10	0.125	0.25	0.3	1	-1.25	-1.5	-0.25	-0.25	-2	-0.375	0	1	0	0	2	2	1	3	1	4	1	1	0	2	1	0	0	0	-1	0	1	1	56	55-59	0
2686	65	27.23	83	120	74	11.1	14	0.2	0.25	0.5	0.6	0.75	-1.5	0.5	-0.75	0	0.125	0	0	1	0	3	2	2	3	-1	5	1	1	0	2	1	0	0	0	-1	0	1	1	74	70-74	0
2688	54	21.91	89	156	80	12.1	11	0.16	0.32	1	0.6	0.75	-0.75	-0.25	-1.25	0.375	-0.875	0	1	0	0	1	2	1	1	-1	5	3	1	0	1	0	0	0	0	-1	0	1	1	81	80+	0
2689	68.6	27.48	83	139	118	11.1	11	0.25	0.2	1	1	2.75	-2	2.25	-2.25	1.75	1.125	0	1	0	0	3	2	1	1	1	5	1	1	0	1	0	0	0	1	-1	0	1	0	80	80+	0
2690	43	18.61	73	116	49	8.1	8	0.25	0.25	0.6	1	2	-1	1	-1.25	1.5	0.375	0	0	0	0	1	2	1	3	-1	5	1	1	0	1	0	0	0	0	2	0	1	1	78	75-79	0
2691	62	26.14	97	166	87	11.1	13	0.25	0.25	1	1	2.5	-3.5	0.25	-0.5	0.75	0	0	1	1	0	3	1	1	2	-1	5	3	1	0	2	1	0	0	0	2	0	1	1	77	75-79	0
2692	59	23.05	79	129	64	9.1	9	0.1	0.1	0.5	1	1	-1.5	0	-0.5	0.25	-0.25	0	0	0	0	1	2	1	1	-1	5	3	1	0	1	0	0	0	0	-1	0	1	1	72	70-74	0
2693	67	24.02	65	129	79	16.1	16	0.4	0.5	1	1	-0.5	-1.5	0.75	-2	-1.25	-0.25	0	0	0	0	3	2	2	1	-1	4	2	1	0	3	1	0	0	0	-1	0	1	0	71	70-74	0
2694	52	21.1	86	163	69	9.1	9	0	0.1	0.4	0.6	1.5	-0.5	1.5	-0.5	1.25	1.25	0	1	0	0	1	2	1	1	-1	5	3	3	0	1	0	0	0	0	-1	0	1	1	71	70-74	0
[truncated: 4,664 more rows]
